# Supplementary material for: Domestic and international mobility trends in the United Kingdom during the COVID-19 pandemic: an analysis of facebook data
Source: Int J Health Geogr. 2021 Dec 4;20:46. doi: 10.1186/s12942-021-00299-5 (PMC8643186; doi:10.1186/s12942-021-00299-5)
Supplement: Supplementary file 1 — Additional file 1. Lookup table between level 12 Bing tiles, UK local authority districts and NUTS regions. [file 12942_2021_299_MOESM1_ESM.csv]

	quadkey	la_code	la_name	Region	tile_level
1	31133323223	E06000057	Northumberland	North East	12
2	31133323222	E06000057	Northumberland	North East	12
3	31311013313	E07000028	Carlisle	North West	12
4	31311013330	E07000028	Carlisle	North West	12
5	31311013331	E07000028	Carlisle	North West	12
6	31311013333	E07000028	Carlisle	North West	12
7	31311013332	E07000028	Carlisle	North West	12
8	31311013321	E07000028	Carlisle	North West	12
9	31311013323	E07000028	Carlisle	North West	12
10	31311030313	E07000026	Allerdale	North West	12
11	31311030331	E07000026	Allerdale	North West	12
12	31311030333	E07000029	Copeland	North West	12
13	31311031003	E07000026	Allerdale	North West	12
14	31311031010	E07000026	Allerdale	North West	12
15	31311031011	E07000026	Allerdale	North West	12
16	31311031013	E07000026	Allerdale	North West	12
17	31311031012	E07000026	Allerdale	North West	12
18	31311031030	E07000026	Allerdale	North West	12
19	31311031031	E07000026	Allerdale	North West	12
20	31311031033	E07000026	Allerdale	North West	12
21	31311031032	E07000026	Allerdale	North West	12
22	31311031021	E07000026	Allerdale	North West	12
23	31311031023	E07000026	Allerdale	North West	12
24	31311031022	E07000026	Allerdale	North West	12
25	31311031100	E07000028	Carlisle	North West	12
26	31311031101	E07000028	Carlisle	North West	12
27	31311031103	E07000028	Carlisle	North West	12
28	31311031102	E07000026	Allerdale	North West	12
29	31311031110	E07000028	Carlisle	North West	12
30	31311031111	E07000028	Carlisle	North West	12
31	31311031113	E07000028	Carlisle	North West	12
32	31311031112	E07000028	Carlisle	North West	12
33	31311031130	E07000028	Carlisle	North West	12
34	31311031131	E07000028	Carlisle	North West	12
35	31311031133	E07000030	Eden	North West	12
36	31311031132	E07000028	Carlisle	North West	12
37	31311031120	E07000026	Allerdale	North West	12
38	31311031121	E07000028	Carlisle	North West	12
39	31311031123	E07000026	Allerdale	North West	12
40	31311031122	E07000026	Allerdale	North West	12
41	31311031300	E07000026	Allerdale	North West	12
42	31311031301	E07000026	Allerdale	North West	12
43	31311031303	E07000026	Allerdale	North West	12
44	31311031302	E07000026	Allerdale	North West	12
45	31311031310	E07000030	Eden	North West	12
46	31311031311	E07000030	Eden	North West	12
47	31311031313	E07000030	Eden	North West	12
48	31311031312	E07000030	Eden	North West	12
49	31311031330	E07000030	Eden	North West	12
50	31311031331	E07000030	Eden	North West	12
51	31311031333	E07000030	Eden	North West	12
52	31311031332	E07000030	Eden	North West	12
53	31311031320	E07000026	Allerdale	North West	12
54	31311031321	E07000030	Eden	North West	12
55	31311031323	E07000026	Allerdale	North West	12
56	31311031322	E07000026	Allerdale	North West	12
57	31311031200	E07000026	Allerdale	North West	12
58	31311031201	E07000026	Allerdale	North West	12
59	31311031203	E07000026	Allerdale	North West	12
60	31311031202	E07000026	Allerdale	North West	12
61	31311031210	E07000026	Allerdale	North West	12
62	31311031211	E07000026	Allerdale	North West	12
63	31311031213	E07000026	Allerdale	North West	12
64	31311031212	E07000026	Allerdale	North West	12
65	31311031230	E07000026	Allerdale	North West	12
66	31311031231	E07000026	Allerdale	North West	12
67	31311031233	E07000026	Allerdale	North West	12
68	31311031232	E07000026	Allerdale	North West	12
69	31311031220	E07000026	Allerdale	North West	12
70	31311031221	E07000026	Allerdale	North West	12
71	31311031223	E07000026	Allerdale	North West	12
72	31311031222	E07000026	Allerdale	North West	12
73	31311033000	E07000029	Copeland	North West	12
74	31311033001	E07000029	Copeland	North West	12
75	31311033003	E07000029	Copeland	North West	12
76	31311033002	E07000029	Copeland	North West	12
77	31311033010	E07000026	Allerdale	North West	12
78	31311033011	E07000026	Allerdale	North West	12
79	31311033013	E07000026	Allerdale	North West	12
80	31311033012	E07000029	Copeland	North West	12
81	31311033030	E07000029	Copeland	North West	12
82	31311033031	E07000029	Copeland	North West	12
83	31311033033	E07000029	Copeland	North West	12
84	31311033032	E07000029	Copeland	North West	12
85	31311033020	E07000029	Copeland	North West	12
86	31311033021	E07000029	Copeland	North West	12
87	31311033023	E07000029	Copeland	North West	12
88	31311033022	E07000029	Copeland	North West	12
89	31311033100	E07000026	Allerdale	North West	12
90	31311033101	E07000026	Allerdale	North West	12
91	31311033103	E07000031	South Lakeland	North West	12
92	31311033102	E07000026	Allerdale	North West	12
93	31311033110	E07000030	Eden	North West	12
94	31311033111	E07000030	Eden	North West	12
95	31311033113	E07000030	Eden	North West	12
96	31311033112	E07000030	Eden	North West	12
97	31311033130	E07000031	South Lakeland	North West	12
98	31311033131	E07000031	South Lakeland	North West	12
99	31311033133	E07000031	South Lakeland	North West	12
100	31311033132	E07000031	South Lakeland	North West	12
101	31311033120	E07000031	South Lakeland	North West	12
102	31311033121	E07000031	South Lakeland	North West	12
103	31311033123	E07000031	South Lakeland	North West	12
104	31311033122	E07000031	South Lakeland	North West	12
105	31311033300	E07000031	South Lakeland	North West	12
106	31311033301	E07000031	South Lakeland	North West	12
107	31311033303	E07000031	South Lakeland	North West	12
108	31311033302	E07000031	South Lakeland	North West	12
109	31311033310	E07000031	South Lakeland	North West	12
110	31311033311	E07000031	South Lakeland	North West	12
111	31311033313	E07000031	South Lakeland	North West	12
112	31311033312	E07000031	South Lakeland	North West	12
113	31311033330	E07000031	South Lakeland	North West	12
114	31311033331	E07000031	South Lakeland	North West	12
115	31311033333	E07000031	South Lakeland	North West	12
116	31311033332	E07000031	South Lakeland	North West	12
117	31311033320	E07000031	South Lakeland	North West	12
118	31311033321	E07000031	South Lakeland	North West	12
119	31311033323	E07000031	South Lakeland	North West	12
120	31311033322	E07000027	Barrow-in-Furness	North West	12
121	31311033200	E07000029	Copeland	North West	12
122	31311033201	E07000029	Copeland	North West	12
123	31311033203	E07000029	Copeland	North West	12
124	31311033210	E07000029	Copeland	North West	12
125	31311033211	E07000031	South Lakeland	North West	12
126	31311033213	E07000031	South Lakeland	North West	12
127	31311033212	E07000029	Copeland	North West	12
128	31311033230	E07000029	Copeland	North West	12
129	31311033231	E07000031	South Lakeland	North West	12
130	31311033233	E07000027	Barrow-in-Furness	North West	12
131	31311033232	E07000029	Copeland	North West	12
132	31311033221	E07000029	Copeland	North West	12
133	31311033223	E07000029	Copeland	North West	12
134	31311032110	E07000029	Copeland	North West	12
135	31311032111	E07000029	Copeland	North West	12
136	31311032113	E07000029	Copeland	North West	12
137	31311032112	E07000029	Copeland	North West	12
138	31311032131	E07000029	Copeland	North West	12
139	31311032133	E07000029	Copeland	North West	12
140	31311100113	E06000057	Northumberland	North East	12
141	31311100130	E06000057	Northumberland	North East	12
142	31311100131	E06000057	Northumberland	North East	12
143	31311100133	E06000057	Northumberland	North East	12
144	31311100132	E06000057	Northumberland	North East	12
145	31311100310	E06000057	Northumberland	North East	12
146	31311100311	E06000057	Northumberland	North East	12
147	31311100313	E06000057	Northumberland	North East	12
148	31311100331	E06000057	Northumberland	North East	12
149	31311100333	E06000057	Northumberland	North East	12
150	31311100332	E06000057	Northumberland	North East	12
151	31311100323	E06000057	Northumberland	North East	12
152	31311101000	E06000057	Northumberland	North East	12
153	31311101001	E06000057	Northumberland	North East	12
154	31311101003	E06000057	Northumberland	North East	12
155	31311101002	E06000057	Northumberland	North East	12
156	31311101013	E06000057	Northumberland	North East	12
157	31311101012	E06000057	Northumberland	North East	12
158	31311101030	E06000057	Northumberland	North East	12
159	31311101031	E06000057	Northumberland	North East	12
160	31311101033	E06000057	Northumberland	North East	12
161	31311101032	E06000057	Northumberland	North East	12
162	31311101020	E06000057	Northumberland	North East	12
163	31311101021	E06000057	Northumberland	North East	12
164	31311101023	E06000057	Northumberland	North East	12
165	31311101022	E06000057	Northumberland	North East	12
166	31311101120	E06000057	Northumberland	North East	12
167	31311101121	E06000057	Northumberland	North East	12
168	31311101123	E06000057	Northumberland	North East	12
169	31311101122	E06000057	Northumberland	North East	12
170	31311101300	E06000057	Northumberland	North East	12
171	31311101301	E06000057	Northumberland	North East	12
172	31311101303	E06000057	Northumberland	North East	12
173	31311101302	E06000057	Northumberland	North East	12
174	31311101330	E06000057	Northumberland	North East	12
175	31311101332	E06000057	Northumberland	North East	12
176	31311101320	E06000057	Northumberland	North East	12
177	31311101321	E06000057	Northumberland	North East	12
178	31311101323	E06000057	Northumberland	North East	12
179	31311101322	E06000057	Northumberland	North East	12
180	31311101200	E06000057	Northumberland	North East	12
181	31311101201	E06000057	Northumberland	North East	12
182	31311101203	E06000057	Northumberland	North East	12
183	31311101202	E06000057	Northumberland	North East	12
184	31311101210	E06000057	Northumberland	North East	12
185	31311101211	E06000057	Northumberland	North East	12
186	31311101213	E06000057	Northumberland	North East	12
187	31311101212	E06000057	Northumberland	North East	12
188	31311101230	E06000057	Northumberland	North East	12
189	31311101231	E06000057	Northumberland	North East	12
190	31311101233	E06000057	Northumberland	North East	12
191	31311101232	E06000057	Northumberland	North East	12
192	31311101220	E06000057	Northumberland	North East	12
193	31311101221	E06000057	Northumberland	North East	12
194	31311101223	E06000057	Northumberland	North East	12
195	31311101222	E06000057	Northumberland	North East	12
196	31311103000	E06000057	Northumberland	North East	12
197	31311103001	E06000057	Northumberland	North East	12
198	31311103003	E06000057	Northumberland	North East	12
199	31311103002	E06000057	Northumberland	North East	12
200	31311103010	E06000057	Northumberland	North East	12
201	31311103011	E06000057	Northumberland	North East	12
202	31311103013	E06000057	Northumberland	North East	12
203	31311103012	E06000057	Northumberland	North East	12
204	31311103030	E06000057	Northumberland	North East	12
205	31311103031	E06000057	Northumberland	North East	12
206	31311103033	E06000057	Northumberland	North East	12
207	31311103032	E06000057	Northumberland	North East	12
208	31311103020	E06000057	Northumberland	North East	12
209	31311103021	E06000057	Northumberland	North East	12
210	31311103023	E06000057	Northumberland	North East	12
211	31311103022	E06000057	Northumberland	North East	12
212	31311103100	E06000057	Northumberland	North East	12
213	31311103101	E06000057	Northumberland	North East	12
214	31311103103	E06000057	Northumberland	North East	12
215	31311103102	E06000057	Northumberland	North East	12
216	31311103110	E06000057	Northumberland	North East	12
217	31311103112	E06000057	Northumberland	North East	12
218	31311103130	E06000057	Northumberland	North East	12
219	31311103132	E06000057	Northumberland	North East	12
220	31311103120	E06000057	Northumberland	North East	12
221	31311103121	E06000057	Northumberland	North East	12
222	31311103123	E06000057	Northumberland	North East	12
223	31311103122	E06000057	Northumberland	North East	12
224	31311103300	E06000057	Northumberland	North East	12
225	31311103301	E06000057	Northumberland	North East	12
226	31311103303	E06000057	Northumberland	North East	12
227	31311103302	E06000057	Northumberland	North East	12
228	31311103310	E06000057	Northumberland	North East	12
229	31311103313	E06000057	Northumberland	North East	12
230	31311103312	E06000057	Northumberland	North East	12
231	31311103330	E08000022	North Tyneside	North East	12
232	31311103331	E08000022	North Tyneside	North East	12
233	31311103333	E08000022	North Tyneside	North East	12
234	31311103332	E08000022	North Tyneside	North East	12
235	31311103320	E08000021	Newcastle upon Tyne	North East	12
236	31311103321	E08000021	Newcastle upon Tyne	North East	12
237	31311103323	E08000021	Newcastle upon Tyne	North East	12
238	31311103322	E08000021	Newcastle upon Tyne	North East	12
239	31311103200	E06000057	Northumberland	North East	12
240	31311103201	E06000057	Northumberland	North East	12
241	31311103203	E06000057	Northumberland	North East	12
242	31311103202	E06000057	Northumberland	North East	12
243	31311103210	E06000057	Northumberland	North East	12
244	31311103211	E06000057	Northumberland	North East	12
245	31311103213	E06000057	Northumberland	North East	12
246	31311103212	E06000057	Northumberland	North East	12
247	31311103230	E06000057	Northumberland	North East	12
248	31311103231	E06000057	Northumberland	North East	12
249	31311103233	E08000021	Newcastle upon Tyne	North East	12
250	31311103232	E06000057	Northumberland	North East	12
251	31311103220	E06000057	Northumberland	North East	12
252	31311103221	E06000057	Northumberland	North East	12
253	31311103223	E06000057	Northumberland	North East	12
254	31311103222	E06000057	Northumberland	North East	12
255	31311102013	E06000057	Northumberland	North East	12
256	31311102030	E06000057	Northumberland	North East	12
257	31311102031	E06000057	Northumberland	North East	12
258	31311102033	E06000057	Northumberland	North East	12
259	31311102032	E06000057	Northumberland	North East	12
260	31311102023	E06000057	Northumberland	North East	12
261	31311102100	E06000057	Northumberland	North East	12
262	31311102101	E06000057	Northumberland	North East	12
263	31311102103	E06000057	Northumberland	North East	12
264	31311102102	E06000057	Northumberland	North East	12
265	31311102110	E06000057	Northumberland	North East	12
266	31311102111	E06000057	Northumberland	North East	12
267	31311102113	E06000057	Northumberland	North East	12
268	31311102112	E06000057	Northumberland	North East	12
269	31311102130	E06000057	Northumberland	North East	12
270	31311102131	E06000057	Northumberland	North East	12
271	31311102133	E06000057	Northumberland	North East	12
272	31311102132	E06000057	Northumberland	North East	12
273	31311102120	E06000057	Northumberland	North East	12
274	31311102121	E06000057	Northumberland	North East	12
275	31311102123	E06000057	Northumberland	North East	12
276	31311102122	E06000057	Northumberland	North East	12
277	31311102300	E06000057	Northumberland	North East	12
278	31311102301	E06000057	Northumberland	North East	12
279	31311102303	E06000057	Northumberland	North East	12
280	31311102302	E06000057	Northumberland	North East	12
281	31311102310	E06000057	Northumberland	North East	12
282	31311102311	E06000057	Northumberland	North East	12
283	31311102313	E06000057	Northumberland	North East	12
284	31311102312	E06000057	Northumberland	North East	12
285	31311102330	E06000057	Northumberland	North East	12
286	31311102331	E06000057	Northumberland	North East	12
287	31311102333	E06000057	Northumberland	North East	12
288	31311102332	E06000057	Northumberland	North East	12
289	31311102320	E06000057	Northumberland	North East	12
290	31311102321	E06000057	Northumberland	North East	12
291	31311102323	E06000057	Northumberland	North East	12
292	31311102322	E06000057	Northumberland	North East	12
293	31311102200	E07000028	Carlisle	North West	12
294	31311102201	E07000028	Carlisle	North West	12
295	31311102203	E07000028	Carlisle	North West	12
296	31311102202	E07000028	Carlisle	North West	12
297	31311102210	E06000057	Northumberland	North East	12
298	31311102211	E06000057	Northumberland	North East	12
299	31311102213	E06000057	Northumberland	North East	12
300	31311102212	E07000028	Carlisle	North West	12
301	31311102230	E07000028	Carlisle	North West	12
302	31311102231	E07000028	Carlisle	North West	12
303	31311102233	E06000057	Northumberland	North East	12
304	31311102232	E07000028	Carlisle	North West	12
305	31311102220	E07000028	Carlisle	North West	12
306	31311102221	E07000028	Carlisle	North West	12
307	31311102223	E07000028	Carlisle	North West	12
308	31311102222	E07000028	Carlisle	North West	12
309	31311112222	E08000023	South Tyneside	North East	12
310	31311130000	E08000023	South Tyneside	North East	12
311	31311130002	E08000024	Sunderland	North East	12
312	31311130020	E08000024	Sunderland	North East	12
313	31311130023	E06000047	County Durham	North East	12
314	31311130022	E06000047	County Durham	North East	12
315	31311130323	E06000003	Redcar and Cleveland	North East	12
316	31311130322	E06000003	Redcar and Cleveland	North East	12
317	31311130200	E06000047	County Durham	North East	12
318	31311130201	E06000047	County Durham	North East	12
319	31311130203	E06000001	Hartlepool	North East	12
320	31311130202	E06000047	County Durham	North East	12
321	31311130212	E06000001	Hartlepool	North East	12
322	31311130230	E06000001	Hartlepool	North East	12
323	31311130231	E06000003	Redcar and Cleveland	North East	12
324	31311130233	E06000003	Redcar and Cleveland	North East	12
325	31311130232	E06000004	Stockton-on-Tees	North East	12
326	31311130220	E06000004	Stockton-on-Tees	North East	12
327	31311130221	E06000001	Hartlepool	North East	12
328	31311130223	E06000004	Stockton-on-Tees	North East	12
329	31311130222	E06000004	Stockton-on-Tees	North East	12
330	31311133000	E07000168	Scarborough	Yorkshire and The Humber	12
331	31311133003	E07000168	Scarborough	Yorkshire and The Humber	12
332	31311133002	E07000168	Scarborough	Yorkshire and The Humber	12
333	31311133030	E07000168	Scarborough	Yorkshire and The Humber	12
334	31311133032	E07000168	Scarborough	Yorkshire and The Humber	12
335	31311133020	E07000168	Scarborough	Yorkshire and The Humber	12
336	31311133021	E07000168	Scarborough	Yorkshire and The Humber	12
337	31311133023	E07000168	Scarborough	Yorkshire and The Humber	12
338	31311133022	E07000168	Scarborough	Yorkshire and The Humber	12
339	31311133320	E07000168	Scarborough	Yorkshire and The Humber	12
340	31311133323	E07000168	Scarborough	Yorkshire and The Humber	12
341	31311133322	E07000168	Scarborough	Yorkshire and The Humber	12
342	31311133200	E07000167	Ryedale	Yorkshire and The Humber	12
343	31311133201	E07000168	Scarborough	Yorkshire and The Humber	12
344	31311133203	E07000168	Scarborough	Yorkshire and The Humber	12
345	31311133202	E07000167	Ryedale	Yorkshire and The Humber	12
346	31311133210	E07000168	Scarborough	Yorkshire and The Humber	12
347	31311133211	E07000168	Scarborough	Yorkshire and The Humber	12
348	31311133213	E07000168	Scarborough	Yorkshire and The Humber	12
349	31311133212	E07000168	Scarborough	Yorkshire and The Humber	12
350	31311133230	E07000168	Scarborough	Yorkshire and The Humber	12
351	31311133231	E07000168	Scarborough	Yorkshire and The Humber	12
352	31311133233	E07000168	Scarborough	Yorkshire and The Humber	12
353	31311133232	E07000167	Ryedale	Yorkshire and The Humber	12
354	31311133220	E07000167	Ryedale	Yorkshire and The Humber	12
355	31311133221	E07000168	Scarborough	Yorkshire and The Humber	12
356	31311133223	E07000168	Scarborough	Yorkshire and The Humber	12
357	31311133222	E07000167	Ryedale	Yorkshire and The Humber	12
358	31311132000	E06000004	Stockton-on-Tees	North East	12
359	31311132001	E06000002	Middlesbrough	North East	12
360	31311132003	E06000004	Stockton-on-Tees	North East	12
361	31311132002	E06000004	Stockton-on-Tees	North East	12
362	31311132010	E06000002	Middlesbrough	North East	12
363	31311132011	E06000003	Redcar and Cleveland	North East	12
364	31311132013	E06000003	Redcar and Cleveland	North East	12
365	31311132012	E06000002	Middlesbrough	North East	12
366	31311132030	E07000164	Hambleton	Yorkshire and The Humber	12
367	31311132031	E07000164	Hambleton	Yorkshire and The Humber	12
368	31311132033	E07000164	Hambleton	Yorkshire and The Humber	12
369	31311132032	E07000164	Hambleton	Yorkshire and The Humber	12
370	31311132020	E07000164	Hambleton	Yorkshire and The Humber	12
371	31311132021	E07000164	Hambleton	Yorkshire and The Humber	12
372	31311132023	E07000164	Hambleton	Yorkshire and The Humber	12
373	31311132022	E07000164	Hambleton	Yorkshire and The Humber	12
374	31311132100	E06000003	Redcar and Cleveland	North East	12
375	31311132101	E06000003	Redcar and Cleveland	North East	12
376	31311132103	E06000003	Redcar and Cleveland	North East	12
377	31311132102	E06000003	Redcar and Cleveland	North East	12
378	31311132110	E06000003	Redcar and Cleveland	North East	12
379	31311132111	E07000168	Scarborough	Yorkshire and The Humber	12
380	31311132113	E07000168	Scarborough	Yorkshire and The Humber	12
381	31311132112	E06000003	Redcar and Cleveland	North East	12
382	31311132130	E07000168	Scarborough	Yorkshire and The Humber	12
383	31311132131	E07000168	Scarborough	Yorkshire and The Humber	12
384	31311132133	E07000168	Scarborough	Yorkshire and The Humber	12
385	31311132132	E07000168	Scarborough	Yorkshire and The Humber	12
386	31311132120	E07000168	Scarborough	Yorkshire and The Humber	12
387	31311132121	E07000168	Scarborough	Yorkshire and The Humber	12
388	31311132123	E07000168	Scarborough	Yorkshire and The Humber	12
389	31311132122	E07000168	Scarborough	Yorkshire and The Humber	12
390	31311132300	E07000167	Ryedale	Yorkshire and The Humber	12
391	31311132301	E07000167	Ryedale	Yorkshire and The Humber	12
392	31311132303	E07000167	Ryedale	Yorkshire and The Humber	12
393	31311132302	E07000167	Ryedale	Yorkshire and The Humber	12
394	31311132310	E07000167	Ryedale	Yorkshire and The Humber	12
395	31311132311	E07000167	Ryedale	Yorkshire and The Humber	12
396	31311132313	E07000167	Ryedale	Yorkshire and The Humber	12
397	31311132312	E07000167	Ryedale	Yorkshire and The Humber	12
398	31311132330	E07000167	Ryedale	Yorkshire and The Humber	12
399	31311132331	E07000167	Ryedale	Yorkshire and The Humber	12
400	31311132333	E07000167	Ryedale	Yorkshire and The Humber	12
401	31311132332	E07000167	Ryedale	Yorkshire and The Humber	12
402	31311132320	E07000167	Ryedale	Yorkshire and The Humber	12
403	31311132321	E07000167	Ryedale	Yorkshire and The Humber	12
404	31311132323	E07000167	Ryedale	Yorkshire and The Humber	12
405	31311132322	E07000167	Ryedale	Yorkshire and The Humber	12
406	31311132200	E07000164	Hambleton	Yorkshire and The Humber	12
407	31311132201	E07000164	Hambleton	Yorkshire and The Humber	12
408	31311132203	E07000164	Hambleton	Yorkshire and The Humber	12
409	31311132202	E07000164	Hambleton	Yorkshire and The Humber	12
410	31311132210	E07000167	Ryedale	Yorkshire and The Humber	12
411	31311132211	E07000164	Hambleton	Yorkshire and The Humber	12
412	31311132213	E07000167	Ryedale	Yorkshire and The Humber	12
413	31311132212	E07000167	Ryedale	Yorkshire and The Humber	12
414	31311132230	E07000167	Ryedale	Yorkshire and The Humber	12
415	31311132231	E07000167	Ryedale	Yorkshire and The Humber	12
416	31311132233	E07000167	Ryedale	Yorkshire and The Humber	12
417	31311132232	E07000164	Hambleton	Yorkshire and The Humber	12
418	31311132220	E07000164	Hambleton	Yorkshire and The Humber	12
419	31311132221	E07000164	Hambleton	Yorkshire and The Humber	12
420	31311132223	E07000164	Hambleton	Yorkshire and The Humber	12
421	31311132222	E07000164	Hambleton	Yorkshire and The Humber	12
422	31311120000	E07000028	Carlisle	North West	12
423	31311120001	E07000028	Carlisle	North West	12
424	31311120003	E07000028	Carlisle	North West	12
425	31311120002	E07000028	Carlisle	North West	12
426	31311120010	E07000028	Carlisle	North West	12
427	31311120011	E06000057	Northumberland	North East	12
428	31311120013	E06000057	Northumberland	North East	12
429	31311120012	E07000028	Carlisle	North West	12
430	31311120030	E07000028	Carlisle	North West	12
431	31311120031	E06000057	Northumberland	North East	12
432	31311120033	E07000030	Eden	North West	12
433	31311120032	E07000030	Eden	North West	12
434	31311120020	E07000028	Carlisle	North West	12
435	31311120021	E07000028	Carlisle	North West	12
436	31311120023	E07000030	Eden	North West	12
437	31311120022	E07000030	Eden	North West	12
438	31311120100	E06000057	Northumberland	North East	12
439	31311120101	E06000057	Northumberland	North East	12
440	31311120103	E06000057	Northumberland	North East	12
441	31311120102	E06000057	Northumberland	North East	12
442	31311120110	E06000057	Northumberland	North East	12
443	31311120111	E06000057	Northumberland	North East	12
444	31311120113	E06000057	Northumberland	North East	12
445	31311120112	E06000057	Northumberland	North East	12
446	31311120130	E06000057	Northumberland	North East	12
447	31311120131	E06000057	Northumberland	North East	12
448	31311120133	E06000047	County Durham	North East	12
449	31311120132	E06000047	County Durham	North East	12
450	31311120120	E06000057	Northumberland	North East	12
451	31311120121	E06000057	Northumberland	North East	12
452	31311120123	E06000057	Northumberland	North East	12
453	31311120122	E07000030	Eden	North West	12
454	31311120300	E07000030	Eden	North West	12
455	31311120301	E06000047	County Durham	North East	12
456	31311120303	E06000047	County Durham	North East	12
457	31311120302	E07000030	Eden	North West	12
458	31311120310	E06000047	County Durham	North East	12
459	31311120311	E06000047	County Durham	North East	12
460	31311120313	E06000047	County Durham	North East	12
461	31311120312	E06000047	County Durham	North East	12
462	31311120330	E06000047	County Durham	North East	12
463	31311120331	E06000047	County Durham	North East	12
464	31311120333	E06000047	County Durham	North East	12
465	31311120332	E06000047	County Durham	North East	12
466	31311120320	E07000030	Eden	North West	12
467	31311120321	E06000047	County Durham	North East	12
468	31311120323	E06000047	County Durham	North East	12
469	31311120322	E07000030	Eden	North West	12
470	31311120200	E07000030	Eden	North West	12
471	31311120201	E07000030	Eden	North West	12
472	31311120203	E07000030	Eden	North West	12
473	31311120202	E07000030	Eden	North West	12
474	31311120210	E07000030	Eden	North West	12
475	31311120211	E07000030	Eden	North West	12
476	31311120213	E07000030	Eden	North West	12
477	31311120212	E07000030	Eden	North West	12
478	31311120230	E07000030	Eden	North West	12
479	31311120231	E07000030	Eden	North West	12
480	31311120233	E07000030	Eden	North West	12
481	31311120232	E07000030	Eden	North West	12
482	31311120220	E07000030	Eden	North West	12
483	31311120221	E07000030	Eden	North West	12
484	31311120223	E07000030	Eden	North West	12
485	31311120222	E07000030	Eden	North West	12
486	31311121000	E06000057	Northumberland	North East	12
487	31311121001	E06000057	Northumberland	North East	12
488	31311121003	E06000057	Northumberland	North East	12
489	31311121002	E06000057	Northumberland	North East	12
490	31311121010	E06000057	Northumberland	North East	12
491	31311121011	E08000037	Gateshead	North East	12
492	31311121013	E08000037	Gateshead	North East	12
493	31311121012	E06000057	Northumberland	North East	12
494	31311121030	E06000047	County Durham	North East	12
495	31311121031	E06000047	County Durham	North East	12
496	31311121033	E06000047	County Durham	North East	12
497	31311121032	E06000047	County Durham	North East	12
498	31311121020	E06000047	County Durham	North East	12
499	31311121021	E06000047	County Durham	North East	12
500	31311121023	E06000047	County Durham	North East	12
501	31311121022	E06000047	County Durham	North East	12
502	31311121100	E08000037	Gateshead	North East	12
503	31311121101	E08000037	Gateshead	North East	12
504	31311121103	E08000037	Gateshead	North East	12
505	31311121102	E08000037	Gateshead	North East	12
506	31311121110	E08000023	South Tyneside	North East	12
507	31311121111	E08000023	South Tyneside	North East	12
508	31311121113	E08000024	Sunderland	North East	12
509	31311121112	E08000024	Sunderland	North East	12
510	31311121130	E08000024	Sunderland	North East	12
511	31311121131	E08000024	Sunderland	North East	12
512	31311121133	E08000024	Sunderland	North East	12
513	31311121132	E06000047	County Durham	North East	12
514	31311121120	E06000047	County Durham	North East	12
515	31311121121	E06000047	County Durham	North East	12
516	31311121123	E06000047	County Durham	North East	12
517	31311121122	E06000047	County Durham	North East	12
518	31311121300	E06000047	County Durham	North East	12
519	31311121301	E06000047	County Durham	North East	12
520	31311121303	E06000047	County Durham	North East	12
521	31311121302	E06000047	County Durham	North East	12
522	31311121310	E06000047	County Durham	North East	12
523	31311121311	E06000047	County Durham	North East	12
524	31311121313	E06000047	County Durham	North East	12
525	31311121312	E06000047	County Durham	North East	12
526	31311121330	E06000047	County Durham	North East	12
527	31311121331	E06000047	County Durham	North East	12
528	31311121333	E06000005	Darlington	North East	12
529	31311121332	E06000005	Darlington	North East	12
530	31311121320	E06000047	County Durham	North East	12
531	31311121321	E06000047	County Durham	North East	12
532	31311121323	E06000005	Darlington	North East	12
533	31311121322	E06000047	County Durham	North East	12
534	31311121200	E06000047	County Durham	North East	12
535	31311121201	E06000047	County Durham	North East	12
536	31311121203	E06000047	County Durham	North East	12
537	31311121202	E06000047	County Durham	North East	12
538	31311121210	E06000047	County Durham	North East	12
539	31311121211	E06000047	County Durham	North East	12
540	31311121213	E06000047	County Durham	North East	12
541	31311121212	E06000047	County Durham	North East	12
542	31311121230	E06000047	County Durham	North East	12
543	31311121231	E06000047	County Durham	North East	12
544	31311121233	E06000047	County Durham	North East	12
545	31311121232	E06000047	County Durham	North East	12
546	31311121220	E06000047	County Durham	North East	12
547	31311121221	E06000047	County Durham	North East	12
548	31311121223	E06000047	County Durham	North East	12
549	31311121222	E06000047	County Durham	North East	12
550	31311123000	E06000047	County Durham	North East	12
551	31311123001	E06000047	County Durham	North East	12
552	31311123003	E06000047	County Durham	North East	12
553	31311123002	E06000047	County Durham	North East	12
554	31311123010	E06000047	County Durham	North East	12
555	31311123011	E06000047	County Durham	North East	12
556	31311123013	E06000047	County Durham	North East	12
557	31311123012	E06000047	County Durham	North East	12
558	31311123030	E07000166	Richmondshire	Yorkshire and The Humber	12
559	31311123031	E07000166	Richmondshire	Yorkshire and The Humber	12
560	31311123033	E07000166	Richmondshire	Yorkshire and The Humber	12
561	31311123032	E07000166	Richmondshire	Yorkshire and The Humber	12
562	31311123020	E07000166	Richmondshire	Yorkshire and The Humber	12
563	31311123021	E06000047	County Durham	North East	12
564	31311123023	E07000166	Richmondshire	Yorkshire and The Humber	12
565	31311123022	E07000166	Richmondshire	Yorkshire and The Humber	12
566	31311123100	E06000005	Darlington	North East	12
567	31311123101	E06000005	Darlington	North East	12
568	31311123103	E06000005	Darlington	North East	12
569	31311123102	E07000166	Richmondshire	Yorkshire and The Humber	12
570	31311123110	E06000005	Darlington	North East	12
571	31311123111	E06000005	Darlington	North East	12
572	31311123113	E06000005	Darlington	North East	12
573	31311123112	E06000005	Darlington	North East	12
574	31311123130	E07000166	Richmondshire	Yorkshire and The Humber	12
575	31311123131	E07000164	Hambleton	Yorkshire and The Humber	12
576	31311123133	E07000164	Hambleton	Yorkshire and The Humber	12
577	31311123132	E07000164	Hambleton	Yorkshire and The Humber	12
578	31311123120	E07000166	Richmondshire	Yorkshire and The Humber	12
579	31311123121	E07000166	Richmondshire	Yorkshire and The Humber	12
580	31311123123	E07000166	Richmondshire	Yorkshire and The Humber	12
581	31311123122	E07000166	Richmondshire	Yorkshire and The Humber	12
582	31311123300	E07000166	Richmondshire	Yorkshire and The Humber	12
583	31311123301	E07000164	Hambleton	Yorkshire and The Humber	12
584	31311123303	E07000164	Hambleton	Yorkshire and The Humber	12
585	31311123302	E07000166	Richmondshire	Yorkshire and The Humber	12
586	31311123310	E07000164	Hambleton	Yorkshire and The Humber	12
587	31311123311	E07000164	Hambleton	Yorkshire and The Humber	12
588	31311123313	E07000164	Hambleton	Yorkshire and The Humber	12
589	31311123312	E07000164	Hambleton	Yorkshire and The Humber	12
590	31311123330	E07000164	Hambleton	Yorkshire and The Humber	12
591	31311123331	E07000164	Hambleton	Yorkshire and The Humber	12
592	31311123333	E07000165	Harrogate	Yorkshire and The Humber	12
593	31311123332	E07000165	Harrogate	Yorkshire and The Humber	12
594	31311123320	E07000165	Harrogate	Yorkshire and The Humber	12
595	31311123321	E07000164	Hambleton	Yorkshire and The Humber	12
596	31311123323	E07000165	Harrogate	Yorkshire and The Humber	12
597	31311123322	E07000165	Harrogate	Yorkshire and The Humber	12
598	31311123200	E07000166	Richmondshire	Yorkshire and The Humber	12
599	31311123201	E07000166	Richmondshire	Yorkshire and The Humber	12
600	31311123203	E07000166	Richmondshire	Yorkshire and The Humber	12
601	31311123202	E07000166	Richmondshire	Yorkshire and The Humber	12
602	31311123210	E07000166	Richmondshire	Yorkshire and The Humber	12
603	31311123211	E07000166	Richmondshire	Yorkshire and The Humber	12
604	31311123213	E07000166	Richmondshire	Yorkshire and The Humber	12
605	31311123212	E07000166	Richmondshire	Yorkshire and The Humber	12
606	31311123230	E07000166	Richmondshire	Yorkshire and The Humber	12
607	31311123231	E07000165	Harrogate	Yorkshire and The Humber	12
608	31311123233	E07000165	Harrogate	Yorkshire and The Humber	12
609	31311123232	E07000165	Harrogate	Yorkshire and The Humber	12
610	31311123220	E07000166	Richmondshire	Yorkshire and The Humber	12
611	31311123221	E07000166	Richmondshire	Yorkshire and The Humber	12
612	31311123223	E07000165	Harrogate	Yorkshire and The Humber	12
613	31311123222	E07000163	Craven	Yorkshire and The Humber	12
614	31311122000	E07000030	Eden	North West	12
615	31311122001	E07000030	Eden	North West	12
616	31311122003	E07000030	Eden	North West	12
617	31311122002	E07000030	Eden	North West	12
618	31311122010	E07000030	Eden	North West	12
619	31311122011	E07000030	Eden	North West	12
620	31311122013	E07000030	Eden	North West	12
621	31311122012	E07000030	Eden	North West	12
622	31311122030	E07000030	Eden	North West	12
623	31311122031	E07000030	Eden	North West	12
624	31311122033	E07000030	Eden	North West	12
625	31311122032	E07000031	South Lakeland	North West	12
626	31311122020	E07000031	South Lakeland	North West	12
627	31311122021	E07000030	Eden	North West	12
628	31311122023	E07000031	South Lakeland	North West	12
629	31311122022	E07000031	South Lakeland	North West	12
630	31311122100	E07000030	Eden	North West	12
631	31311122101	E07000030	Eden	North West	12
632	31311122103	E07000030	Eden	North West	12
633	31311122102	E07000030	Eden	North West	12
634	31311122110	E06000047	County Durham	North East	12
635	31311122111	E06000047	County Durham	North East	12
636	31311122113	E06000047	County Durham	North East	12
637	31311122112	E07000030	Eden	North West	12
638	31311122130	E07000166	Richmondshire	Yorkshire and The Humber	12
639	31311122131	E07000166	Richmondshire	Yorkshire and The Humber	12
640	31311122133	E07000166	Richmondshire	Yorkshire and The Humber	12
641	31311122132	E07000166	Richmondshire	Yorkshire and The Humber	12
642	31311122120	E07000030	Eden	North West	12
643	31311122121	E07000030	Eden	North West	12
644	31311122123	E07000030	Eden	North West	12
645	31311122122	E07000030	Eden	North West	12
646	31311122300	E07000031	South Lakeland	North West	12
647	31311122301	E07000031	South Lakeland	North West	12
648	31311122303	E07000031	South Lakeland	North West	12
649	31311122302	E07000031	South Lakeland	North West	12
650	31311122310	E07000166	Richmondshire	Yorkshire and The Humber	12
651	31311122311	E07000166	Richmondshire	Yorkshire and The Humber	12
652	31311122313	E07000166	Richmondshire	Yorkshire and The Humber	12
653	31311122312	E07000166	Richmondshire	Yorkshire and The Humber	12
654	31311122330	E07000163	Craven	Yorkshire and The Humber	12
655	31311122331	E07000166	Richmondshire	Yorkshire and The Humber	12
656	31311122333	E07000163	Craven	Yorkshire and The Humber	12
657	31311122332	E07000163	Craven	Yorkshire and The Humber	12
658	31311122320	E07000031	South Lakeland	North West	12
659	31311122321	E07000163	Craven	Yorkshire and The Humber	12
660	31311122323	E07000163	Craven	Yorkshire and The Humber	12
661	31311122322	E07000163	Craven	Yorkshire and The Humber	12
662	31311122200	E07000031	South Lakeland	North West	12
663	31311122201	E07000031	South Lakeland	North West	12
664	31311122203	E07000031	South Lakeland	North West	12
665	31311122202	E07000031	South Lakeland	North West	12
666	31311122210	E07000031	South Lakeland	North West	12
667	31311122211	E07000031	South Lakeland	North West	12
668	31311122213	E07000031	South Lakeland	North West	12
669	31311122212	E07000031	South Lakeland	North West	12
670	31311122230	E07000031	South Lakeland	North West	12
671	31311122231	E07000031	South Lakeland	North West	12
672	31311122233	E07000121	Lancaster	North West	12
673	31311122232	E07000121	Lancaster	North West	12
674	31311122220	E07000031	South Lakeland	North West	12
675	31311122221	E07000031	South Lakeland	North West	12
676	31311122223	E07000031	South Lakeland	North West	12
677	31311122222	E07000121	Lancaster	North West	12
678	31311300000	E07000121	Lancaster	North West	12
679	31311300001	E07000121	Lancaster	North West	12
680	31311300003	E07000121	Lancaster	North West	12
681	31311300002	E07000121	Lancaster	North West	12
682	31311300010	E07000121	Lancaster	North West	12
683	31311300011	E07000163	Craven	Yorkshire and The Humber	12
684	31311300013	E07000121	Lancaster	North West	12
685	31311300012	E07000121	Lancaster	North West	12
686	31311300030	E07000121	Lancaster	North West	12
687	31311300031	E07000121	Lancaster	North West	12
688	31311300033	E07000124	Ribble Valley	North West	12
689	31311300032	E07000121	Lancaster	North West	12
690	31311300020	E07000121	Lancaster	North West	12
691	31311300021	E07000121	Lancaster	North West	12
692	31311300023	E07000121	Lancaster	North West	12
693	31311300022	E07000121	Lancaster	North West	12
694	31311300100	E07000163	Craven	Yorkshire and The Humber	12
695	31311300101	E07000163	Craven	Yorkshire and The Humber	12
696	31311300103	E07000163	Craven	Yorkshire and The Humber	12
697	31311300102	E07000163	Craven	Yorkshire and The Humber	12
698	31311300110	E07000163	Craven	Yorkshire and The Humber	12
699	31311300111	E07000163	Craven	Yorkshire and The Humber	12
700	31311300113	E07000163	Craven	Yorkshire and The Humber	12
701	31311300112	E07000163	Craven	Yorkshire and The Humber	12
702	31311300130	E07000163	Craven	Yorkshire and The Humber	12
703	31311300131	E07000163	Craven	Yorkshire and The Humber	12
704	31311300133	E07000163	Craven	Yorkshire and The Humber	12
705	31311300132	E07000124	Ribble Valley	North West	12
706	31311300120	E07000124	Ribble Valley	North West	12
707	31311300121	E07000163	Craven	Yorkshire and The Humber	12
708	31311300123	E07000124	Ribble Valley	North West	12
709	31311300122	E07000124	Ribble Valley	North West	12
710	31311300300	E07000124	Ribble Valley	North West	12
711	31311300301	E07000124	Ribble Valley	North West	12
712	31311300303	E07000124	Ribble Valley	North West	12
713	31311300302	E07000124	Ribble Valley	North West	12
714	31311300310	E07000122	Pendle	North West	12
715	31311300311	E07000122	Pendle	North West	12
716	31311300313	E07000122	Pendle	North West	12
717	31311300312	E07000122	Pendle	North West	12
718	31311300330	E07000122	Pendle	North West	12
719	31311300331	E07000122	Pendle	North West	12
720	31311300333	E07000117	Burnley	North West	12
721	31311300332	E07000117	Burnley	North West	12
722	31311300320	E07000124	Ribble Valley	North West	12
723	31311300321	E07000122	Pendle	North West	12
724	31311300323	E07000120	Hyndburn	North West	12
725	31311300322	E07000120	Hyndburn	North West	12
726	31311300200	E07000128	Wyre	North West	12
727	31311300201	E07000128	Wyre	North West	12
728	31311300203	E07000123	Preston	North West	12
729	31311300202	E07000128	Wyre	North West	12
730	31311300210	E07000124	Ribble Valley	North West	12
731	31311300211	E07000124	Ribble Valley	North West	12
732	31311300213	E07000124	Ribble Valley	North West	12
733	31311300212	E07000124	Ribble Valley	North West	12
734	31311300230	E07000123	Preston	North West	12
735	31311300231	E07000124	Ribble Valley	North West	12
736	31311300233	E06000008	Blackburn with Darwen	North West	12
737	31311300232	E07000126	South Ribble	North West	12
738	31311300220	E07000123	Preston	North West	12
739	31311300221	E07000123	Preston	North West	12
740	31311300223	E07000123	Preston	North West	12
741	31311300222	E07000123	Preston	North West	12
742	31311301000	E07000163	Craven	Yorkshire and The Humber	12
743	31311301001	E07000163	Craven	Yorkshire and The Humber	12
744	31311301003	E07000163	Craven	Yorkshire and The Humber	12
745	31311301002	E07000163	Craven	Yorkshire and The Humber	12
746	31311301010	E07000165	Harrogate	Yorkshire and The Humber	12
747	31311301011	E07000165	Harrogate	Yorkshire and The Humber	12
748	31311301013	E07000165	Harrogate	Yorkshire and The Humber	12
749	31311301012	E07000163	Craven	Yorkshire and The Humber	12
750	31311301030	E07000163	Craven	Yorkshire and The Humber	12
751	31311301031	E07000165	Harrogate	Yorkshire and The Humber	12
752	31311301033	E07000165	Harrogate	Yorkshire and The Humber	12
753	31311301032	E07000163	Craven	Yorkshire and The Humber	12
754	31311301020	E07000163	Craven	Yorkshire and The Humber	12
755	31311301021	E07000163	Craven	Yorkshire and The Humber	12
756	31311301023	E07000163	Craven	Yorkshire and The Humber	12
757	31311301022	E07000163	Craven	Yorkshire and The Humber	12
758	31311301100	E07000165	Harrogate	Yorkshire and The Humber	12
759	31311301101	E07000165	Harrogate	Yorkshire and The Humber	12
760	31311301103	E07000165	Harrogate	Yorkshire and The Humber	12
761	31311301102	E07000165	Harrogate	Yorkshire and The Humber	12
762	31311301110	E07000165	Harrogate	Yorkshire and The Humber	12
763	31311301111	E07000165	Harrogate	Yorkshire and The Humber	12
764	31311301113	E07000165	Harrogate	Yorkshire and The Humber	12
765	31311301112	E07000165	Harrogate	Yorkshire and The Humber	12
766	31311301130	E07000165	Harrogate	Yorkshire and The Humber	12
767	31311301131	E07000165	Harrogate	Yorkshire and The Humber	12
768	31311301133	E07000165	Harrogate	Yorkshire and The Humber	12
769	31311301132	E07000165	Harrogate	Yorkshire and The Humber	12
770	31311301120	E07000165	Harrogate	Yorkshire and The Humber	12
771	31311301121	E07000165	Harrogate	Yorkshire and The Humber	12
772	31311301123	E07000165	Harrogate	Yorkshire and The Humber	12
773	31311301122	E07000165	Harrogate	Yorkshire and The Humber	12
774	31311301300	E08000035	Leeds	Yorkshire and The Humber	12
775	31311301301	E07000165	Harrogate	Yorkshire and The Humber	12
776	31311301303	E08000035	Leeds	Yorkshire and The Humber	12
777	31311301302	E08000035	Leeds	Yorkshire and The Humber	12
778	31311301310	E08000035	Leeds	Yorkshire and The Humber	12
779	31311301311	E08000035	Leeds	Yorkshire and The Humber	12
780	31311301313	E08000035	Leeds	Yorkshire and The Humber	12
781	31311301312	E08000035	Leeds	Yorkshire and The Humber	12
782	31311301330	E08000035	Leeds	Yorkshire and The Humber	12
783	31311301331	E08000035	Leeds	Yorkshire and The Humber	12
784	31311301333	E08000035	Leeds	Yorkshire and The Humber	12
785	31311301332	E08000035	Leeds	Yorkshire and The Humber	12
786	31311301320	E08000032	Bradford	Yorkshire and The Humber	12
787	31311301321	E08000035	Leeds	Yorkshire and The Humber	12
788	31311301323	E08000035	Leeds	Yorkshire and The Humber	12
789	31311301322	E08000032	Bradford	Yorkshire and The Humber	12
790	31311301200	E07000163	Craven	Yorkshire and The Humber	12
791	31311301201	E08000032	Bradford	Yorkshire and The Humber	12
792	31311301203	E08000032	Bradford	Yorkshire and The Humber	12
793	31311301202	E07000122	Pendle	North West	12
794	31311301210	E08000032	Bradford	Yorkshire and The Humber	12
795	31311301211	E08000032	Bradford	Yorkshire and The Humber	12
796	31311301213	E08000032	Bradford	Yorkshire and The Humber	12
797	31311301212	E08000032	Bradford	Yorkshire and The Humber	12
798	31311301230	E08000032	Bradford	Yorkshire and The Humber	12
799	31311301231	E08000032	Bradford	Yorkshire and The Humber	12
800	31311301233	E08000032	Bradford	Yorkshire and The Humber	12
801	31311301232	E08000032	Bradford	Yorkshire and The Humber	12
802	31311301220	E08000032	Bradford	Yorkshire and The Humber	12
803	31311301221	E08000032	Bradford	Yorkshire and The Humber	12
804	31311301223	E08000033	Calderdale	Yorkshire and The Humber	12
805	31311301222	E08000033	Calderdale	Yorkshire and The Humber	12
806	31311303000	E08000033	Calderdale	Yorkshire and The Humber	12
807	31311303001	E08000033	Calderdale	Yorkshire and The Humber	12
808	31311303003	E08000033	Calderdale	Yorkshire and The Humber	12
809	31311303002	E08000005	Rochdale	North West	12
810	31311303010	E08000033	Calderdale	Yorkshire and The Humber	12
811	31311303011	E08000033	Calderdale	Yorkshire and The Humber	12
812	31311303013	E08000034	Kirklees	Yorkshire and The Humber	12
813	31311303012	E08000033	Calderdale	Yorkshire and The Humber	12
814	31311303030	E08000034	Kirklees	Yorkshire and The Humber	12
815	31311303031	E08000034	Kirklees	Yorkshire and The Humber	12
816	31311303033	E08000034	Kirklees	Yorkshire and The Humber	12
817	31311303032	E08000034	Kirklees	Yorkshire and The Humber	12
818	31311303020	E08000005	Rochdale	North West	12
819	31311303021	E08000034	Kirklees	Yorkshire and The Humber	12
820	31311303023	E08000004	Oldham	North West	12
821	31311303022	E08000004	Oldham	North West	12
822	31311303100	E08000034	Kirklees	Yorkshire and The Humber	12
823	31311303101	E08000034	Kirklees	Yorkshire and The Humber	12
824	31311303103	E08000034	Kirklees	Yorkshire and The Humber	12
825	31311303102	E08000034	Kirklees	Yorkshire and The Humber	12
826	31311303110	E08000035	Leeds	Yorkshire and The Humber	12
827	31311303111	E08000035	Leeds	Yorkshire and The Humber	12
828	31311303113	E08000036	Wakefield	Yorkshire and The Humber	12
829	31311303112	E08000036	Wakefield	Yorkshire and The Humber	12
830	31311303130	E08000036	Wakefield	Yorkshire and The Humber	12
831	31311303131	E08000036	Wakefield	Yorkshire and The Humber	12
832	31311303133	E08000016	Barnsley	Yorkshire and The Humber	12
833	31311303132	E08000016	Barnsley	Yorkshire and The Humber	12
834	31311303120	E08000034	Kirklees	Yorkshire and The Humber	12
835	31311303121	E08000034	Kirklees	Yorkshire and The Humber	12
836	31311303123	E08000034	Kirklees	Yorkshire and The Humber	12
837	31311303122	E08000034	Kirklees	Yorkshire and The Humber	12
838	31311303300	E08000016	Barnsley	Yorkshire and The Humber	12
839	31311303301	E08000016	Barnsley	Yorkshire and The Humber	12
840	31311303303	E08000019	Sheffield	Yorkshire and The Humber	12
841	31311303302	E08000019	Sheffield	Yorkshire and The Humber	12
842	31311303310	E08000016	Barnsley	Yorkshire and The Humber	12
843	31311303311	E08000016	Barnsley	Yorkshire and The Humber	12
844	31311303313	E08000019	Sheffield	Yorkshire and The Humber	12
845	31311303312	E08000019	Sheffield	Yorkshire and The Humber	12
846	31311303330	E08000019	Sheffield	Yorkshire and The Humber	12
847	31311303331	E08000019	Sheffield	Yorkshire and The Humber	12
848	31311303333	E08000019	Sheffield	Yorkshire and The Humber	12
849	31311303332	E08000019	Sheffield	Yorkshire and The Humber	12
850	31311303320	E08000019	Sheffield	Yorkshire and The Humber	12
851	31311303321	E08000019	Sheffield	Yorkshire and The Humber	12
852	31311303323	E08000019	Sheffield	Yorkshire and The Humber	12
853	31311303322	E07000037	High Peak	East Midlands	12
854	31311303200	E08000008	Tameside	North West	12
855	31311303201	E08000004	Oldham	North West	12
856	31311303203	E08000008	Tameside	North West	12
857	31311303202	E08000008	Tameside	North West	12
858	31311303210	E08000004	Oldham	North West	12
859	31311303211	E08000016	Barnsley	Yorkshire and The Humber	12
860	31311303213	E08000019	Sheffield	Yorkshire and The Humber	12
861	31311303212	E07000037	High Peak	East Midlands	12
862	31311303230	E07000037	High Peak	East Midlands	12
863	31311303231	E07000037	High Peak	East Midlands	12
864	31311303233	E07000037	High Peak	East Midlands	12
865	31311303232	E07000037	High Peak	East Midlands	12
866	31311303220	E08000007	Stockport	North West	12
867	31311303221	E08000007	Stockport	North West	12
868	31311303223	E07000037	High Peak	East Midlands	12
869	31311303222	E08000007	Stockport	North West	12
870	31311302000	E07000126	South Ribble	North West	12
871	31311302001	E07000126	South Ribble	North West	12
872	31311302003	E07000118	Chorley	North West	12
873	31311302002	E07000118	Chorley	North West	12
874	31311302010	E07000118	Chorley	North West	12
875	31311302011	E06000008	Blackburn with Darwen	North West	12
876	31311302013	E06000008	Blackburn with Darwen	North West	12
877	31311302012	E07000118	Chorley	North West	12
878	31311302030	E07000118	Chorley	North West	12
879	31311302031	E08000001	Bolton	North West	12
880	31311302033	E08000001	Bolton	North West	12
881	31311302032	E08000010	Wigan	North West	12
882	31311302020	E07000118	Chorley	North West	12
883	31311302021	E07000118	Chorley	North West	12
884	31311302023	E08000010	Wigan	North West	12
885	31311302022	E07000127	West Lancashire	North West	12
886	31311302100	E07000120	Hyndburn	North West	12
887	31311302101	E07000125	Rossendale	North West	12
888	31311302103	E08000002	Bury	North West	12
889	31311302102	E06000008	Blackburn with Darwen	North West	12
890	31311302110	E07000125	Rossendale	North West	12
891	31311302111	E08000033	Calderdale	Yorkshire and The Humber	12
892	31311302113	E08000005	Rochdale	North West	12
893	31311302112	E07000125	Rossendale	North West	12
894	31311302130	E08000005	Rochdale	North West	12
895	31311302131	E08000005	Rochdale	North West	12
896	31311302133	E08000004	Oldham	North West	12
897	31311302132	E08000005	Rochdale	North West	12
898	31311302120	E08000001	Bolton	North West	12
899	31311302121	E08000002	Bury	North West	12
900	31311302123	E08000002	Bury	North West	12
901	31311302122	E08000001	Bolton	North West	12
902	31311302300	E08000006	Salford	North West	12
903	31311302301	E08000006	Salford	North West	12
904	31311302303	E08000009	Trafford	North West	12
905	31311302302	E08000006	Salford	North West	12
906	31311302310	E08000003	Manchester	North West	12
907	31311302311	E08000003	Manchester	North West	12
908	31311302313	E08000003	Manchester	North West	12
909	31311302312	E08000003	Manchester	North West	12
910	31311302330	E08000003	Manchester	North West	12
911	31311302331	E08000007	Stockport	North West	12
912	31311302333	E08000007	Stockport	North West	12
913	31311302332	E08000003	Manchester	North West	12
914	31311302320	E08000009	Trafford	North West	12
915	31311302321	E08000009	Trafford	North West	12
916	31311302323	E08000009	Trafford	North West	12
917	31311302322	E06000049	Cheshire East	North West	12
918	31311302200	E08000013	St. Helens	North West	12
919	31311302201	E08000010	Wigan	North West	12
920	31311302203	E08000013	St. Helens	North West	12
921	31311302202	E08000013	St. Helens	North West	12
922	31311302210	E08000010	Wigan	North West	12
923	31311302211	E08000010	Wigan	North West	12
924	31311302213	E06000007	Warrington	North West	12
925	31311302212	E08000010	Wigan	North West	12
926	31311302230	E06000007	Warrington	North West	12
927	31311302231	E06000007	Warrington	North West	12
928	31311302233	E06000007	Warrington	North West	12
929	31311302232	E06000007	Warrington	North West	12
930	31311302220	E08000011	Knowsley	North West	12
931	31311302221	E08000013	St. Helens	North West	12
932	31311302223	E06000006	Halton	North West	12
933	31311302222	E06000006	Halton	North West	12
934	31311310000	E07000165	Harrogate	Yorkshire and The Humber	12
935	31311310001	E07000164	Hambleton	Yorkshire and The Humber	12
936	31311310003	E07000164	Hambleton	Yorkshire and The Humber	12
937	31311310002	E07000165	Harrogate	Yorkshire and The Humber	12
938	31311310010	E07000164	Hambleton	Yorkshire and The Humber	12
939	31311310011	E07000164	Hambleton	Yorkshire and The Humber	12
940	31311310013	E07000164	Hambleton	Yorkshire and The Humber	12
941	31311310012	E07000164	Hambleton	Yorkshire and The Humber	12
942	31311310030	E07000164	Hambleton	Yorkshire and The Humber	12
943	31311310031	E06000014	York	Yorkshire and The Humber	12
944	31311310033	E06000014	York	Yorkshire and The Humber	12
945	31311310032	E06000014	York	Yorkshire and The Humber	12
946	31311310020	E07000165	Harrogate	Yorkshire and The Humber	12
947	31311310021	E07000165	Harrogate	Yorkshire and The Humber	12
948	31311310023	E07000165	Harrogate	Yorkshire and The Humber	12
949	31311310022	E07000165	Harrogate	Yorkshire and The Humber	12
950	31311310100	E07000167	Ryedale	Yorkshire and The Humber	12
951	31311310101	E07000167	Ryedale	Yorkshire and The Humber	12
952	31311310103	E07000167	Ryedale	Yorkshire and The Humber	12
953	31311310102	E07000167	Ryedale	Yorkshire and The Humber	12
954	31311310110	E07000167	Ryedale	Yorkshire and The Humber	12
955	31311310111	E07000167	Ryedale	Yorkshire and The Humber	12
956	31311310113	E07000167	Ryedale	Yorkshire and The Humber	12
957	31311310112	E07000167	Ryedale	Yorkshire and The Humber	12
958	31311310130	E06000011	East Riding of Yorkshire	Yorkshire and The Humber	12
959	31311310131	E06000011	East Riding of Yorkshire	Yorkshire and The Humber	12
960	31311310133	E06000011	East Riding of Yorkshire	Yorkshire and The Humber	12
961	31311310132	E06000011	East Riding of Yorkshire	Yorkshire and The Humber	12
962	31311310120	E06000014	York	Yorkshire and The Humber	12
963	31311310121	E07000167	Ryedale	Yorkshire and The Humber	12
964	31311310123	E06000014	York	Yorkshire and The Humber	12
965	31311310122	E06000014	York	Yorkshire and The Humber	12
966	31311310300	E06000014	York	Yorkshire and The Humber	12
967	31311310301	E06000014	York	Yorkshire and The Humber	12
968	31311310303	E06000014	York	Yorkshire and The Humber	12
969	31311310302	E06000014	York	Yorkshire and The Humber	12
970	31311310310	E06000011	East Riding of Yorkshire	Yorkshire and The Humber	12
971	31311310311	E06000011	East Riding of Yorkshire	Yorkshire and The Humber	12
972	31311310313	E06000011	East Riding of Yorkshire	Yorkshire and The Humber	12
973	31311310312	E06000011	East Riding of Yorkshire	Yorkshire and The Humber	12
974	31311310330	E06000011	East Riding of Yorkshire	Yorkshire and The Humber	12
975	31311310331	E06000011	East Riding of Yorkshire	Yorkshire and The Humber	12
976	31311310333	E06000011	East Riding of Yorkshire	Yorkshire and The Humber	12
977	31311310332	E06000011	East Riding of Yorkshire	Yorkshire and The Humber	12
978	31311310320	E07000169	Selby	Yorkshire and The Humber	12
979	31311310321	E06000011	East Riding of Yorkshire	Yorkshire and The Humber	12
980	31311310323	E06000011	East Riding of Yorkshire	Yorkshire and The Humber	12
981	31311310322	E07000169	Selby	Yorkshire and The Humber	12
982	31311310200	E08000035	Leeds	Yorkshire and The Humber	12
983	31311310201	E08000035	Leeds	Yorkshire and The Humber	12
984	31311310203	E07000169	Selby	Yorkshire and The Humber	12
985	31311310202	E08000035	Leeds	Yorkshire and The Humber	12
986	31311310210	E06000014	York	Yorkshire and The Humber	12
987	31311310211	E06000014	York	Yorkshire and The Humber	12
988	31311310213	E06000014	York	Yorkshire and The Humber	12
989	31311310212	E07000169	Selby	Yorkshire and The Humber	12
990	31311310230	E07000169	Selby	Yorkshire and The Humber	12
991	31311310231	E07000169	Selby	Yorkshire and The Humber	12
992	31311310233	E07000169	Selby	Yorkshire and The Humber	12
993	31311310232	E07000169	Selby	Yorkshire and The Humber	12
994	31311310220	E08000035	Leeds	Yorkshire and The Humber	12
995	31311310221	E07000169	Selby	Yorkshire and The Humber	12
996	31311310223	E08000035	Leeds	Yorkshire and The Humber	12
997	31311310222	E08000035	Leeds	Yorkshire and The Humber	12
998	31311311000	E07000167	Ryedale	Yorkshire and The Humber	12
999	31311311001	E07000167	Ryedale	Yorkshire and The Humber	12
1000	31311311003	E06000011	East Riding of Yorkshire	Yorkshire and The Humber	12
1001	31311311002	E07000167	Ryedale	Yorkshire and The Humber	12
1002	31311311010	E07000167	Ryedale	Yorkshire and The Humber	12
1003	31311311011	E06000011	East Riding of Yorkshire	Yorkshire and The Humber	12
1004	31311311013	E06000011	East Riding of Yorkshire	Yorkshire and The Humber	12
1005	31311311012	E06000011	East Riding of Yorkshire	Yorkshire and The Humber	12
1006	31311311030	E06000011	East Riding of Yorkshire	Yorkshire and The Humber	12
1007	31311311031	E06000011	East Riding of Yorkshire	Yorkshire and The Humber	12
1008	31311311033	E06000011	East Riding of Yorkshire	Yorkshire and The Humber	12
1009	31311311032	E06000011	East Riding of Yorkshire	Yorkshire and The Humber	12
1010	31311311020	E06000011	East Riding of Yorkshire	Yorkshire and The Humber	12
1011	31311311021	E06000011	East Riding of Yorkshire	Yorkshire and The Humber	12
1012	31311311023	E06000011	East Riding of Yorkshire	Yorkshire and The Humber	12
1013	31311311022	E06000011	East Riding of Yorkshire	Yorkshire and The Humber	12
1014	31311311100	E06000011	East Riding of Yorkshire	Yorkshire and The Humber	12
1015	31311311101	E06000011	East Riding of Yorkshire	Yorkshire and The Humber	12
1016	31311311103	E06000011	East Riding of Yorkshire	Yorkshire and The Humber	12
1017	31311311102	E06000011	East Riding of Yorkshire	Yorkshire and The Humber	12
1018	31311311110	E06000011	East Riding of Yorkshire	Yorkshire and The Humber	12
1019	31311311111	E06000011	East Riding of Yorkshire	Yorkshire and The Humber	12
1020	31311311113	E06000011	East Riding of Yorkshire	Yorkshire and The Humber	12
1021	31311311112	E06000011	East Riding of Yorkshire	Yorkshire and The Humber	12
1022	31311311120	E06000011	East Riding of Yorkshire	Yorkshire and The Humber	12
1023	31311311121	E06000011	East Riding of Yorkshire	Yorkshire and The Humber	12
1024	31311311123	E06000011	East Riding of Yorkshire	Yorkshire and The Humber	12
1025	31311311122	E06000011	East Riding of Yorkshire	Yorkshire and The Humber	12
1026	31311311300	E06000011	East Riding of Yorkshire	Yorkshire and The Humber	12
1027	31311311301	E06000011	East Riding of Yorkshire	Yorkshire and The Humber	12
1028	31311311303	E06000011	East Riding of Yorkshire	Yorkshire and The Humber	12
1029	31311311302	E06000011	East Riding of Yorkshire	Yorkshire and The Humber	12
1030	31311311310	E06000011	East Riding of Yorkshire	Yorkshire and The Humber	12
1031	31311311312	E06000011	East Riding of Yorkshire	Yorkshire and The Humber	12
1032	31311311330	E06000011	East Riding of Yorkshire	Yorkshire and The Humber	12
1033	31311311331	E06000011	East Riding of Yorkshire	Yorkshire and The Humber	12
1034	31311311333	E06000011	East Riding of Yorkshire	Yorkshire and The Humber	12
1035	31311311332	E06000011	East Riding of Yorkshire	Yorkshire and The Humber	12
1036	31311311320	E06000010	Kingston upon Hull, City of	Yorkshire and The Humber	12
1037	31311311321	E06000011	East Riding of Yorkshire	Yorkshire and The Humber	12
1038	31311311323	E06000010	Kingston upon Hull, City of	Yorkshire and The Humber	12
1039	31311311322	E06000010	Kingston upon Hull, City of	Yorkshire and The Humber	12
1040	31311311200	E06000011	East Riding of Yorkshire	Yorkshire and The Humber	12
1041	31311311201	E06000011	East Riding of Yorkshire	Yorkshire and The Humber	12
1042	31311311203	E06000011	East Riding of Yorkshire	Yorkshire and The Humber	12
1043	31311311202	E06000011	East Riding of Yorkshire	Yorkshire and The Humber	12
1044	31311311210	E06000011	East Riding of Yorkshire	Yorkshire and The Humber	12
1045	31311311211	E06000011	East Riding of Yorkshire	Yorkshire and The Humber	12
1046	31311311213	E06000011	East Riding of Yorkshire	Yorkshire and The Humber	12
1047	31311311212	E06000011	East Riding of Yorkshire	Yorkshire and The Humber	12
1048	31311311230	E06000011	East Riding of Yorkshire	Yorkshire and The Humber	12
1049	31311311231	E06000011	East Riding of Yorkshire	Yorkshire and The Humber	12
1050	31311311233	E06000010	Kingston upon Hull, City of	Yorkshire and The Humber	12
1051	31311311232	E06000011	East Riding of Yorkshire	Yorkshire and The Humber	12
1052	31311311220	E06000011	East Riding of Yorkshire	Yorkshire and The Humber	12
1053	31311311221	E06000011	East Riding of Yorkshire	Yorkshire and The Humber	12
1054	31311311223	E06000011	East Riding of Yorkshire	Yorkshire and The Humber	12
1055	31311311222	E06000011	East Riding of Yorkshire	Yorkshire and The Humber	12
1056	31311313000	E06000011	East Riding of Yorkshire	Yorkshire and The Humber	12
1057	31311313001	E06000011	East Riding of Yorkshire	Yorkshire and The Humber	12
1058	31311313003	E06000013	North Lincolnshire	Yorkshire and The Humber	12
1059	31311313002	E06000013	North Lincolnshire	Yorkshire and The Humber	12
1060	31311313010	E06000011	East Riding of Yorkshire	Yorkshire and The Humber	12
1061	31311313011	E06000010	Kingston upon Hull, City of	Yorkshire and The Humber	12
1062	31311313013	E06000013	North Lincolnshire	Yorkshire and The Humber	12
1063	31311313012	E06000013	North Lincolnshire	Yorkshire and The Humber	12
1064	31311313030	E06000013	North Lincolnshire	Yorkshire and The Humber	12
1065	31311313031	E06000013	North Lincolnshire	Yorkshire and The Humber	12
1066	31311313033	E06000013	North Lincolnshire	Yorkshire and The Humber	12
1067	31311313032	E06000013	North Lincolnshire	Yorkshire and The Humber	12
1068	31311313020	E06000013	North Lincolnshire	Yorkshire and The Humber	12
1069	31311313021	E06000013	North Lincolnshire	Yorkshire and The Humber	12
1070	31311313023	E06000013	North Lincolnshire	Yorkshire and The Humber	12
1071	31311313022	E06000013	North Lincolnshire	Yorkshire and The Humber	12
1072	31311313100	E06000010	Kingston upon Hull, City of	Yorkshire and The Humber	12
1073	31311313101	E06000010	Kingston upon Hull, City of	Yorkshire and The Humber	12
1074	31311313103	E06000013	North Lincolnshire	Yorkshire and The Humber	12
1075	31311313102	E06000013	North Lincolnshire	Yorkshire and The Humber	12
1076	31311313110	E06000011	East Riding of Yorkshire	Yorkshire and The Humber	12
1077	31311313111	E06000011	East Riding of Yorkshire	Yorkshire and The Humber	12
1078	31311313113	E06000011	East Riding of Yorkshire	Yorkshire and The Humber	12
1079	31311313112	E06000011	East Riding of Yorkshire	Yorkshire and The Humber	12
1080	31311313130	E06000012	North East Lincolnshire	Yorkshire and The Humber	12
1081	31311313131	E06000011	East Riding of Yorkshire	Yorkshire and The Humber	12
1082	31311313133	E06000012	North East Lincolnshire	Yorkshire and The Humber	12
1083	31311313132	E06000012	North East Lincolnshire	Yorkshire and The Humber	12
1084	31311313120	E06000013	North Lincolnshire	Yorkshire and The Humber	12
1085	31311313121	E06000012	North East Lincolnshire	Yorkshire and The Humber	12
1086	31311313123	E06000012	North East Lincolnshire	Yorkshire and The Humber	12
1087	31311313122	E07000142	West Lindsey	East Midlands	12
1088	31311313300	E07000142	West Lindsey	East Midlands	12
1089	31311313301	E06000012	North East Lincolnshire	Yorkshire and The Humber	12
1090	31311313303	E07000142	West Lindsey	East Midlands	12
1091	31311313302	E07000142	West Lindsey	East Midlands	12
1092	31311313310	E06000012	North East Lincolnshire	Yorkshire and The Humber	12
1093	31311313311	E06000012	North East Lincolnshire	Yorkshire and The Humber	12
1094	31311313313	E07000137	East Lindsey	East Midlands	12
1095	31311313312	E06000012	North East Lincolnshire	Yorkshire and The Humber	12
1096	31311313330	E07000137	East Lindsey	East Midlands	12
1097	31311313331	E07000137	East Lindsey	East Midlands	12
1098	31311313333	E07000137	East Lindsey	East Midlands	12
1099	31311313332	E07000137	East Lindsey	East Midlands	12
1100	31311313320	E07000142	West Lindsey	East Midlands	12
1101	31311313321	E07000142	West Lindsey	East Midlands	12
1102	31311313323	E07000137	East Lindsey	East Midlands	12
1103	31311313322	E07000142	West Lindsey	East Midlands	12
1104	31311313200	E06000013	North Lincolnshire	Yorkshire and The Humber	12
1105	31311313201	E06000013	North Lincolnshire	Yorkshire and The Humber	12
1106	31311313203	E06000013	North Lincolnshire	Yorkshire and The Humber	12
1107	31311313202	E07000142	West Lindsey	East Midlands	12
1108	31311313210	E06000013	North Lincolnshire	Yorkshire and The Humber	12
1109	31311313211	E07000142	West Lindsey	East Midlands	12
1110	31311313213	E07000142	West Lindsey	East Midlands	12
1111	31311313212	E07000142	West Lindsey	East Midlands	12
1112	31311313230	E07000142	West Lindsey	East Midlands	12
1113	31311313231	E07000142	West Lindsey	East Midlands	12
1114	31311313233	E07000142	West Lindsey	East Midlands	12
1115	31311313232	E07000142	West Lindsey	East Midlands	12
1116	31311313220	E07000142	West Lindsey	East Midlands	12
1117	31311313221	E07000142	West Lindsey	East Midlands	12
1118	31311313223	E07000142	West Lindsey	East Midlands	12
1119	31311313222	E07000142	West Lindsey	East Midlands	12
1120	31311312000	E08000036	Wakefield	Yorkshire and The Humber	12
1121	31311312001	E08000036	Wakefield	Yorkshire and The Humber	12
1122	31311312003	E08000036	Wakefield	Yorkshire and The Humber	12
1123	31311312002	E08000036	Wakefield	Yorkshire and The Humber	12
1124	31311312010	E07000169	Selby	Yorkshire and The Humber	12
1125	31311312011	E07000169	Selby	Yorkshire and The Humber	12
1126	31311312013	E07000169	Selby	Yorkshire and The Humber	12
1127	31311312012	E07000169	Selby	Yorkshire and The Humber	12
1128	31311312030	E08000017	Doncaster	Yorkshire and The Humber	12
1129	31311312031	E08000017	Doncaster	Yorkshire and The Humber	12
1130	31311312033	E08000017	Doncaster	Yorkshire and The Humber	12
1131	31311312032	E08000017	Doncaster	Yorkshire and The Humber	12
1132	31311312020	E08000036	Wakefield	Yorkshire and The Humber	12
1133	31311312021	E08000036	Wakefield	Yorkshire and The Humber	12
1134	31311312023	E08000017	Doncaster	Yorkshire and The Humber	12
1135	31311312022	E08000016	Barnsley	Yorkshire and The Humber	12
1136	31311312100	E07000169	Selby	Yorkshire and The Humber	12
1137	31311312101	E06000011	East Riding of Yorkshire	Yorkshire and The Humber	12
1138	31311312103	E06000011	East Riding of Yorkshire	Yorkshire and The Humber	12
1139	31311312102	E08000017	Doncaster	Yorkshire and The Humber	12
1140	31311312110	E06000011	East Riding of Yorkshire	Yorkshire and The Humber	12
1141	31311312111	E06000011	East Riding of Yorkshire	Yorkshire and The Humber	12
1142	31311312113	E06000013	North Lincolnshire	Yorkshire and The Humber	12
1143	31311312112	E06000011	East Riding of Yorkshire	Yorkshire and The Humber	12
1144	31311312130	E06000013	North Lincolnshire	Yorkshire and The Humber	12
1145	31311312131	E06000013	North Lincolnshire	Yorkshire and The Humber	12
1146	31311312133	E06000013	North Lincolnshire	Yorkshire and The Humber	12
1147	31311312132	E06000013	North Lincolnshire	Yorkshire and The Humber	12
1148	31311312120	E08000017	Doncaster	Yorkshire and The Humber	12
1149	31311312121	E08000017	Doncaster	Yorkshire and The Humber	12
1150	31311312123	E08000017	Doncaster	Yorkshire and The Humber	12
1151	31311312122	E08000017	Doncaster	Yorkshire and The Humber	12
1152	31311312300	E08000017	Doncaster	Yorkshire and The Humber	12
1153	31311312301	E08000017	Doncaster	Yorkshire and The Humber	12
1154	31311312303	E07000171	Bassetlaw	East Midlands	12
1155	31311312302	E08000017	Doncaster	Yorkshire and The Humber	12
1156	31311312310	E06000013	North Lincolnshire	Yorkshire and The Humber	12
1157	31311312311	E06000013	North Lincolnshire	Yorkshire and The Humber	12
1158	31311312313	E07000142	West Lindsey	East Midlands	12
1159	31311312312	E06000013	North Lincolnshire	Yorkshire and The Humber	12
1160	31311312330	E07000171	Bassetlaw	East Midlands	12
1161	31311312331	E07000142	West Lindsey	East Midlands	12
1162	31311312333	E07000142	West Lindsey	East Midlands	12
1163	31311312332	E07000171	Bassetlaw	East Midlands	12
1164	31311312320	E07000171	Bassetlaw	East Midlands	12
1165	31311312321	E07000171	Bassetlaw	East Midlands	12
1166	31311312323	E07000171	Bassetlaw	East Midlands	12
1167	31311312322	E07000171	Bassetlaw	East Midlands	12
1168	31311312200	E08000018	Rotherham	Yorkshire and The Humber	12
1169	31311312201	E08000017	Doncaster	Yorkshire and The Humber	12
1170	31311312203	E08000018	Rotherham	Yorkshire and The Humber	12
1171	31311312202	E08000018	Rotherham	Yorkshire and The Humber	12
1172	31311312210	E08000017	Doncaster	Yorkshire and The Humber	12
1173	31311312211	E08000017	Doncaster	Yorkshire and The Humber	12
1174	31311312213	E08000017	Doncaster	Yorkshire and The Humber	12
1175	31311312212	E08000017	Doncaster	Yorkshire and The Humber	12
1176	31311312230	E08000018	Rotherham	Yorkshire and The Humber	12
1177	31311312231	E08000017	Doncaster	Yorkshire and The Humber	12
1178	31311312233	E07000171	Bassetlaw	East Midlands	12
1179	31311312232	E08000018	Rotherham	Yorkshire and The Humber	12
1180	31311312220	E08000018	Rotherham	Yorkshire and The Humber	12
1181	31311312221	E08000018	Rotherham	Yorkshire and The Humber	12
1182	31311312223	E08000018	Rotherham	Yorkshire and The Humber	12
1183	31311312222	E08000019	Sheffield	Yorkshire and The Humber	12
1184	31311330000	E07000034	Chesterfield	East Midlands	12
1185	31311330001	E08000018	Rotherham	Yorkshire and The Humber	12
1186	31311330003	E07000033	Bolsover	East Midlands	12
1187	31311330002	E07000034	Chesterfield	East Midlands	12
1188	31311330010	E08000018	Rotherham	Yorkshire and The Humber	12
1189	31311330011	E07000171	Bassetlaw	East Midlands	12
1190	31311330013	E07000171	Bassetlaw	East Midlands	12
1191	31311330012	E07000033	Bolsover	East Midlands	12
1192	31311330030	E07000174	Mansfield	East Midlands	12
1193	31311330031	E07000174	Mansfield	East Midlands	12
1194	31311330033	E07000174	Mansfield	East Midlands	12
1195	31311330032	E07000174	Mansfield	East Midlands	12
1196	31311330020	E07000038	North East Derbyshire	East Midlands	12
1197	31311330021	E07000033	Bolsover	East Midlands	12
1198	31311330023	E07000170	Ashfield	East Midlands	12
1199	31311330022	E07000033	Bolsover	East Midlands	12
1200	31311330100	E07000171	Bassetlaw	East Midlands	12
1201	31311330101	E07000171	Bassetlaw	East Midlands	12
1202	31311330103	E07000171	Bassetlaw	East Midlands	12
1203	31311330102	E07000171	Bassetlaw	East Midlands	12
1204	31311330110	E07000171	Bassetlaw	East Midlands	12
1205	31311330111	E07000171	Bassetlaw	East Midlands	12
1206	31311330113	E07000175	Newark and Sherwood	East Midlands	12
1207	31311330112	E07000171	Bassetlaw	East Midlands	12
1208	31311330130	E07000175	Newark and Sherwood	East Midlands	12
1209	31311330131	E07000175	Newark and Sherwood	East Midlands	12
1210	31311330133	E07000175	Newark and Sherwood	East Midlands	12
1211	31311330132	E07000175	Newark and Sherwood	East Midlands	12
1212	31311330120	E07000175	Newark and Sherwood	East Midlands	12
1213	31311330121	E07000175	Newark and Sherwood	East Midlands	12
1214	31311330123	E07000175	Newark and Sherwood	East Midlands	12
1215	31311330122	E07000175	Newark and Sherwood	East Midlands	12
1216	31311330300	E07000175	Newark and Sherwood	East Midlands	12
1217	31311330301	E07000175	Newark and Sherwood	East Midlands	12
1218	31311330303	E07000175	Newark and Sherwood	East Midlands	12
1219	31311330302	E07000175	Newark and Sherwood	East Midlands	12
1220	31311330310	E07000175	Newark and Sherwood	East Midlands	12
1221	31311330311	E07000175	Newark and Sherwood	East Midlands	12
1222	31311330313	E07000141	South Kesteven	East Midlands	12
1223	31311330312	E07000175	Newark and Sherwood	East Midlands	12
1224	31311330330	E07000176	Rushcliffe	East Midlands	12
1225	31311330331	E07000141	South Kesteven	East Midlands	12
1226	31311330333	E07000141	South Kesteven	East Midlands	12
1227	31311330332	E07000176	Rushcliffe	East Midlands	12
1228	31311330320	E07000173	Gedling	East Midlands	12
1229	31311330321	E07000176	Rushcliffe	East Midlands	12
1230	31311330323	E07000176	Rushcliffe	East Midlands	12
1231	31311330322	E07000176	Rushcliffe	East Midlands	12
1232	31311330200	E07000032	Amber Valley	East Midlands	12
1233	31311330201	E07000170	Ashfield	East Midlands	12
1234	31311330203	E07000172	Broxtowe	East Midlands	12
1235	31311330202	E07000032	Amber Valley	East Midlands	12
1236	31311330210	E07000173	Gedling	East Midlands	12
1237	31311330211	E07000175	Newark and Sherwood	East Midlands	12
1238	31311330213	E07000173	Gedling	East Midlands	12
1239	31311330212	E07000173	Gedling	East Midlands	12
1240	31311330230	E06000018	Nottingham	East Midlands	12
1241	31311330231	E07000173	Gedling	East Midlands	12
1242	31311330233	E06000018	Nottingham	East Midlands	12
1243	31311330232	E06000018	Nottingham	East Midlands	12
1244	31311330220	E07000036	Erewash	East Midlands	12
1245	31311330221	E07000172	Broxtowe	East Midlands	12
1246	31311330223	E07000172	Broxtowe	East Midlands	12
1247	31311330222	E07000036	Erewash	East Midlands	12
1248	31311331000	E07000142	West Lindsey	East Midlands	12
1249	31311331001	E07000142	West Lindsey	East Midlands	12
1250	31311331003	E07000138	Lincoln	East Midlands	12
1251	31311331002	E07000142	West Lindsey	East Midlands	12
1252	31311331010	E07000142	West Lindsey	East Midlands	12
1253	31311331011	E07000142	West Lindsey	East Midlands	12
1254	31311331013	E07000142	West Lindsey	East Midlands	12
1255	31311331012	E07000138	Lincoln	East Midlands	12
1256	31311331030	E07000139	North Kesteven	East Midlands	12
1257	31311331031	E07000139	North Kesteven	East Midlands	12
1258	31311331033	E07000139	North Kesteven	East Midlands	12
1259	31311331032	E07000139	North Kesteven	East Midlands	12
1260	31311331020	E07000139	North Kesteven	East Midlands	12
1261	31311331021	E07000138	Lincoln	East Midlands	12
1262	31311331023	E07000139	North Kesteven	East Midlands	12
1263	31311331022	E07000139	North Kesteven	East Midlands	12
1264	31311331100	E07000142	West Lindsey	East Midlands	12
1265	31311331101	E07000137	East Lindsey	East Midlands	12
1266	31311331103	E07000137	East Lindsey	East Midlands	12
1267	31311331102	E07000142	West Lindsey	East Midlands	12
1268	31311331110	E07000137	East Lindsey	East Midlands	12
1269	31311331111	E07000137	East Lindsey	East Midlands	12
1270	31311331113	E07000137	East Lindsey	East Midlands	12
1271	31311331112	E07000137	East Lindsey	East Midlands	12
1272	31311331130	E07000137	East Lindsey	East Midlands	12
1273	31311331131	E07000137	East Lindsey	East Midlands	12
1274	31311331133	E07000137	East Lindsey	East Midlands	12
1275	31311331132	E07000137	East Lindsey	East Midlands	12
1276	31311331120	E07000139	North Kesteven	East Midlands	12
1277	31311331121	E07000137	East Lindsey	East Midlands	12
1278	31311331123	E07000137	East Lindsey	East Midlands	12
1279	31311331122	E07000139	North Kesteven	East Midlands	12
1280	31311331300	E07000139	North Kesteven	East Midlands	12
1281	31311331301	E07000139	North Kesteven	East Midlands	12
1282	31311331303	E07000136	Boston	East Midlands	12
1283	31311331302	E07000139	North Kesteven	East Midlands	12
1284	31311331310	E07000137	East Lindsey	East Midlands	12
1285	31311331311	E07000137	East Lindsey	East Midlands	12
1286	31311331313	E07000137	East Lindsey	East Midlands	12
1287	31311331312	E07000137	East Lindsey	East Midlands	12
1288	31311331330	E07000136	Boston	East Midlands	12
1289	31311331331	E07000136	Boston	East Midlands	12
1290	31311331333	E07000136	Boston	East Midlands	12
1291	31311331332	E07000136	Boston	East Midlands	12
1292	31311331320	E07000139	North Kesteven	East Midlands	12
1293	31311331321	E07000139	North Kesteven	East Midlands	12
1294	31311331323	E07000136	Boston	East Midlands	12
1295	31311331322	E07000139	North Kesteven	East Midlands	12
1296	31311331200	E07000139	North Kesteven	East Midlands	12
1297	31311331201	E07000139	North Kesteven	East Midlands	12
1298	31311331203	E07000141	South Kesteven	East Midlands	12
1299	31311331202	E07000141	South Kesteven	East Midlands	12
1300	31311331210	E07000139	North Kesteven	East Midlands	12
1301	31311331211	E07000139	North Kesteven	East Midlands	12
1302	31311331213	E07000139	North Kesteven	East Midlands	12
1303	31311331212	E07000139	North Kesteven	East Midlands	12
1304	31311331230	E07000139	North Kesteven	East Midlands	12
1305	31311331231	E07000139	North Kesteven	East Midlands	12
1306	31311331233	E07000139	North Kesteven	East Midlands	12
1307	31311331232	E07000139	North Kesteven	East Midlands	12
1308	31311331220	E07000141	South Kesteven	East Midlands	12
1309	31311331221	E07000141	South Kesteven	East Midlands	12
1310	31311331223	E07000141	South Kesteven	East Midlands	12
1311	31311331222	E07000141	South Kesteven	East Midlands	12
1312	31311333000	E07000141	South Kesteven	East Midlands	12
1313	31311333001	E07000141	South Kesteven	East Midlands	12
1314	31311333003	E07000141	South Kesteven	East Midlands	12
1315	31311333002	E07000141	South Kesteven	East Midlands	12
1316	31311333010	E07000141	South Kesteven	East Midlands	12
1317	31311333011	E07000141	South Kesteven	East Midlands	12
1318	31311333013	E07000141	South Kesteven	East Midlands	12
1319	31311333012	E07000141	South Kesteven	East Midlands	12
1320	31311333030	E07000141	South Kesteven	East Midlands	12
1321	31311333031	E07000141	South Kesteven	East Midlands	12
1322	31311333033	E07000141	South Kesteven	East Midlands	12
1323	31311333032	E07000141	South Kesteven	East Midlands	12
1324	31311333020	E07000141	South Kesteven	East Midlands	12
1325	31311333021	E07000141	South Kesteven	East Midlands	12
1326	31311333023	E06000017	Rutland	East Midlands	12
1327	31311333022	E06000017	Rutland	East Midlands	12
1328	31311333100	E07000141	South Kesteven	East Midlands	12
1329	31311333101	E07000140	South Holland	East Midlands	12
1330	31311333103	E07000140	South Holland	East Midlands	12
1331	31311333102	E07000141	South Kesteven	East Midlands	12
1332	31311333110	E07000140	South Holland	East Midlands	12
1333	31311333111	E07000136	Boston	East Midlands	12
1334	31311333113	E07000140	South Holland	East Midlands	12
1335	31311333112	E07000140	South Holland	East Midlands	12
1336	31311333130	E07000140	South Holland	East Midlands	12
1337	31311333131	E07000140	South Holland	East Midlands	12
1338	31311333133	E07000140	South Holland	East Midlands	12
1339	31311333132	E07000140	South Holland	East Midlands	12
1340	31311333120	E07000141	South Kesteven	East Midlands	12
1341	31311333121	E07000140	South Holland	East Midlands	12
1342	31311333123	E07000140	South Holland	East Midlands	12
1343	31311333122	E07000141	South Kesteven	East Midlands	12
1344	31311333300	E06000031	Peterborough	East of England	12
1345	31311333301	E06000031	Peterborough	East of England	12
1346	31311333303	E06000031	Peterborough	East of England	12
1347	31311333302	E06000031	Peterborough	East of England	12
1348	31311333310	E06000031	Peterborough	East of England	12
1349	31311333311	E06000031	Peterborough	East of England	12
1350	31311333313	E06000031	Peterborough	East of England	12
1351	31311333312	E06000031	Peterborough	East of England	12
1352	31311333330	E06000031	Peterborough	East of England	12
1353	31311333331	E07000010	Fenland	East of England	12
1354	31311333333	E07000010	Fenland	East of England	12
1355	31311333332	E07000010	Fenland	East of England	12
1356	31311333320	E06000031	Peterborough	East of England	12
1357	31311333321	E06000031	Peterborough	East of England	12
1358	31311333323	E07000011	Huntingdonshire	East of England	12
1359	31311333322	E07000011	Huntingdonshire	East of England	12
1360	31311333200	E06000017	Rutland	East Midlands	12
1361	31311333201	E06000017	Rutland	East Midlands	12
1362	31311333203	E06000017	Rutland	East Midlands	12
1363	31311333202	E06000017	Rutland	East Midlands	12
1364	31311333210	E06000017	Rutland	East Midlands	12
1365	31311333211	E07000141	South Kesteven	East Midlands	12
1366	31311333213	E06000031	Peterborough	East of England	12
1367	31311333212	E06000031	Peterborough	East of England	12
1368	31311333230	E07000152	East Northamptonshire	East Midlands	12
1369	31311333231	E06000031	Peterborough	East of England	12
1370	31311333233	E07000152	East Northamptonshire	East Midlands	12
1371	31311333232	E07000152	East Northamptonshire	East Midlands	12
1372	31311333220	E07000150	Corby	East Midlands	12
1373	31311333221	E07000152	East Northamptonshire	East Midlands	12
1374	31311333223	E07000152	East Northamptonshire	East Midlands	12
1375	31311333222	E07000150	Corby	East Midlands	12
1376	31311332000	E07000036	Erewash	East Midlands	12
1377	31311332001	E07000036	Erewash	East Midlands	12
1378	31311332003	E07000134	North West Leicestershire	East Midlands	12
1379	31311332002	E07000134	North West Leicestershire	East Midlands	12
1380	31311332010	E06000018	Nottingham	East Midlands	12
1381	31311332011	E07000176	Rushcliffe	East Midlands	12
1382	31311332013	E07000176	Rushcliffe	East Midlands	12
1383	31311332012	E07000176	Rushcliffe	East Midlands	12
1384	31311332030	E07000130	Charnwood	East Midlands	12
1385	31311332031	E07000130	Charnwood	East Midlands	12
1386	31311332033	E07000130	Charnwood	East Midlands	12
1387	31311332032	E07000130	Charnwood	East Midlands	12
1388	31311332020	E07000134	North West Leicestershire	East Midlands	12
1389	31311332021	E07000130	Charnwood	East Midlands	12
1390	31311332023	E07000130	Charnwood	East Midlands	12
1391	31311332022	E07000134	North West Leicestershire	East Midlands	12
1392	31311332100	E07000176	Rushcliffe	East Midlands	12
1393	31311332101	E07000176	Rushcliffe	East Midlands	12
1394	31311332103	E07000133	Melton	East Midlands	12
1395	31311332102	E07000176	Rushcliffe	East Midlands	12
1396	31311332110	E07000133	Melton	East Midlands	12
1397	31311332111	E07000141	South Kesteven	East Midlands	12
1398	31311332113	E07000133	Melton	East Midlands	12
1399	31311332112	E07000133	Melton	East Midlands	12
1400	31311332130	E07000133	Melton	East Midlands	12
1401	31311332131	E07000133	Melton	East Midlands	12
1402	31311332133	E06000017	Rutland	East Midlands	12
1403	31311332132	E07000133	Melton	East Midlands	12
1404	31311332120	E07000130	Charnwood	East Midlands	12
1405	31311332121	E07000133	Melton	East Midlands	12
1406	31311332123	E07000133	Melton	East Midlands	12
1407	31311332122	E07000130	Charnwood	East Midlands	12
1408	31311332300	E07000130	Charnwood	East Midlands	12
1409	31311332301	E07000131	Harborough	East Midlands	12
1410	31311332303	E07000131	Harborough	East Midlands	12
1411	31311332302	E07000131	Harborough	East Midlands	12
1412	31311332310	E07000131	Harborough	East Midlands	12
1413	31311332311	E06000017	Rutland	East Midlands	12
1414	31311332313	E06000017	Rutland	East Midlands	12
1415	31311332312	E07000131	Harborough	East Midlands	12
1416	31311332330	E07000131	Harborough	East Midlands	12
1417	31311332331	E07000131	Harborough	East Midlands	12
1418	31311332333	E07000150	Corby	East Midlands	12
1419	31311332332	E07000153	Kettering	East Midlands	12
1420	31311332320	E07000131	Harborough	East Midlands	12
1421	31311332321	E07000131	Harborough	East Midlands	12
1422	31311332323	E07000131	Harborough	East Midlands	12
1423	31311332322	E07000131	Harborough	East Midlands	12
1424	31311332200	E07000132	Hinckley and Bosworth	East Midlands	12
1425	31311332201	E07000132	Hinckley and Bosworth	East Midlands	12
1426	31311332203	E07000129	Blaby	East Midlands	12
1427	31311332202	E07000132	Hinckley and Bosworth	East Midlands	12
1428	31311332210	E06000016	Leicester	East Midlands	12
1429	31311332211	E06000016	Leicester	East Midlands	12
1430	31311332213	E06000016	Leicester	East Midlands	12
1431	31311332212	E06000016	Leicester	East Midlands	12
1432	31311332230	E07000129	Blaby	East Midlands	12
1433	31311332231	E07000135	Oadby and Wigston	East Midlands	12
1434	31311332233	E07000131	Harborough	East Midlands	12
1435	31311332232	E07000131	Harborough	East Midlands	12
1436	31311332220	E07000132	Hinckley and Bosworth	East Midlands	12
1437	31311332221	E07000129	Blaby	East Midlands	12
1438	31311332223	E07000129	Blaby	East Midlands	12
1439	31311332222	E07000220	Rugby	West Midlands	12
1440	31311320000	E06000006	Halton	North West	12
1441	31311320001	E06000006	Halton	North West	12
1442	31311320003	E06000050	Cheshire West and Chester	North West	12
1443	31311320002	E06000050	Cheshire West and Chester	North West	12
1444	31311320010	E06000050	Cheshire West and Chester	North West	12
1445	31311320011	E06000050	Cheshire West and Chester	North West	12
1446	31311320013	E06000050	Cheshire West and Chester	North West	12
1447	31311320012	E06000050	Cheshire West and Chester	North West	12
1448	31311320030	E06000050	Cheshire West and Chester	North West	12
1449	31311320031	E06000050	Cheshire West and Chester	North West	12
1450	31311320033	E06000049	Cheshire East	North West	12
1451	31311320032	E06000049	Cheshire East	North West	12
1452	31311320020	E06000050	Cheshire West and Chester	North West	12
1453	31311320021	E06000050	Cheshire West and Chester	North West	12
1454	31311320023	E06000050	Cheshire West and Chester	North West	12
1455	31311320022	E06000050	Cheshire West and Chester	North West	12
1456	31311320100	E06000049	Cheshire East	North West	12
1457	31311320101	E06000049	Cheshire East	North West	12
1458	31311320103	E06000049	Cheshire East	North West	12
1459	31311320102	E06000050	Cheshire West and Chester	North West	12
1460	31311320110	E06000049	Cheshire East	North West	12
1461	31311320111	E06000049	Cheshire East	North West	12
1462	31311320113	E06000049	Cheshire East	North West	12
1463	31311320112	E06000049	Cheshire East	North West	12
1464	31311320130	E06000049	Cheshire East	North West	12
1465	31311320131	E06000049	Cheshire East	North West	12
1466	31311320133	E07000198	Staffordshire Moorlands	West Midlands	12
1467	31311320132	E06000049	Cheshire East	North West	12
1468	31311320120	E06000050	Cheshire West and Chester	North West	12
1469	31311320121	E06000049	Cheshire East	North West	12
1470	31311320123	E06000049	Cheshire East	North West	12
1471	31311320122	E06000049	Cheshire East	North West	12
1472	31311320300	E06000049	Cheshire East	North West	12
1473	31311320301	E06000049	Cheshire East	North West	12
1474	31311320303	E07000195	Newcastle-under-Lyme	West Midlands	12
1475	31311320302	E06000049	Cheshire East	North West	12
1476	31311320310	E06000021	Stoke-on-Trent	West Midlands	12
1477	31311320311	E06000021	Stoke-on-Trent	West Midlands	12
1478	31311320313	E06000021	Stoke-on-Trent	West Midlands	12
1479	31311320312	E06000021	Stoke-on-Trent	West Midlands	12
1480	31311320330	E07000195	Newcastle-under-Lyme	West Midlands	12
1481	31311320331	E06000021	Stoke-on-Trent	West Midlands	12
1482	31311320333	E06000021	Stoke-on-Trent	West Midlands	12
1483	31311320332	E07000197	Stafford	West Midlands	12
1484	31311320320	E06000049	Cheshire East	North West	12
1485	31311320321	E07000195	Newcastle-under-Lyme	West Midlands	12
1486	31311320323	E07000195	Newcastle-under-Lyme	West Midlands	12
1487	31311320322	E07000195	Newcastle-under-Lyme	West Midlands	12
1488	31311320200	E06000050	Cheshire West and Chester	North West	12
1489	31311320201	E06000049	Cheshire East	North West	12
1490	31311320203	E06000049	Cheshire East	North West	12
1491	31311320202	E06000050	Cheshire West and Chester	North West	12
1492	31311320210	E06000049	Cheshire East	North West	12
1493	31311320211	E06000049	Cheshire East	North West	12
1494	31311320213	E06000049	Cheshire East	North West	12
1495	31311320212	E06000049	Cheshire East	North West	12
1496	31311320230	E06000049	Cheshire East	North West	12
1497	31311320231	E06000049	Cheshire East	North West	12
1498	31311320233	E06000051	Shropshire	West Midlands	12
1499	31311320232	E06000051	Shropshire	West Midlands	12
1500	31311320220	E06000050	Cheshire West and Chester	North West	12
1501	31311320221	E06000049	Cheshire East	North West	12
1502	31311320223	E06000051	Shropshire	West Midlands	12
1503	31311321000	E06000049	Cheshire East	North West	12
1504	31311321001	E07000037	High Peak	East Midlands	12
1505	31311321003	E07000037	High Peak	East Midlands	12
1506	31311321002	E06000049	Cheshire East	North West	12
1507	31311321010	E07000037	High Peak	East Midlands	12
1508	31311321011	E07000037	High Peak	East Midlands	12
1509	31311321013	E07000035	Derbyshire Dales	East Midlands	12
1510	31311321012	E07000037	High Peak	East Midlands	12
1511	31311321030	E07000198	Staffordshire Moorlands	West Midlands	12
1512	31311321031	E07000035	Derbyshire Dales	East Midlands	12
1513	31311321033	E07000035	Derbyshire Dales	East Midlands	12
1514	31311321032	E07000198	Staffordshire Moorlands	West Midlands	12
1515	31311321020	E06000049	Cheshire East	North West	12
1516	31311321021	E07000198	Staffordshire Moorlands	West Midlands	12
1517	31311321023	E07000198	Staffordshire Moorlands	West Midlands	12
1518	31311321022	E07000198	Staffordshire Moorlands	West Midlands	12
1519	31311321100	E07000035	Derbyshire Dales	East Midlands	12
1520	31311321101	E08000019	Sheffield	Yorkshire and The Humber	12
1521	31311321103	E07000035	Derbyshire Dales	East Midlands	12
1522	31311321102	E07000035	Derbyshire Dales	East Midlands	12
1523	31311321110	E08000019	Sheffield	Yorkshire and The Humber	12
1524	31311321111	E07000038	North East Derbyshire	East Midlands	12
1525	31311321113	E07000034	Chesterfield	East Midlands	12
1526	31311321112	E07000038	North East Derbyshire	East Midlands	12
1527	31311321130	E07000038	North East Derbyshire	East Midlands	12
1528	31311321131	E07000038	North East Derbyshire	East Midlands	12
1529	31311321133	E07000038	North East Derbyshire	East Midlands	12
1530	31311321132	E07000035	Derbyshire Dales	East Midlands	12
1531	31311321120	E07000035	Derbyshire Dales	East Midlands	12
1532	31311321121	E07000035	Derbyshire Dales	East Midlands	12
1533	31311321123	E07000035	Derbyshire Dales	East Midlands	12
1534	31311321122	E07000035	Derbyshire Dales	East Midlands	12
1535	31311321300	E07000035	Derbyshire Dales	East Midlands	12
1536	31311321301	E07000035	Derbyshire Dales	East Midlands	12
1537	31311321303	E07000035	Derbyshire Dales	East Midlands	12
1538	31311321302	E07000035	Derbyshire Dales	East Midlands	12
1539	31311321310	E07000032	Amber Valley	East Midlands	12
1540	31311321311	E07000032	Amber Valley	East Midlands	12
1541	31311321313	E07000032	Amber Valley	East Midlands	12
1542	31311321312	E07000032	Amber Valley	East Midlands	12
1543	31311321330	E07000032	Amber Valley	East Midlands	12
1544	31311321331	E07000032	Amber Valley	East Midlands	12
1545	31311321333	E06000015	Derby	East Midlands	12
1546	31311321332	E06000015	Derby	East Midlands	12
1547	31311321320	E07000035	Derbyshire Dales	East Midlands	12
1548	31311321321	E07000035	Derbyshire Dales	East Midlands	12
1549	31311321323	E07000039	South Derbyshire	East Midlands	12
1550	31311321322	E07000035	Derbyshire Dales	East Midlands	12
1551	31311321200	E07000198	Staffordshire Moorlands	West Midlands	12
1552	31311321201	E07000198	Staffordshire Moorlands	West Midlands	12
1553	31311321203	E07000198	Staffordshire Moorlands	West Midlands	12
1554	31311321202	E07000198	Staffordshire Moorlands	West Midlands	12
1555	31311321210	E07000198	Staffordshire Moorlands	West Midlands	12
1556	31311321211	E07000198	Staffordshire Moorlands	West Midlands	12
1557	31311321213	E07000193	East Staffordshire	West Midlands	12
1558	31311321212	E07000198	Staffordshire Moorlands	West Midlands	12
1559	31311321230	E07000193	East Staffordshire	West Midlands	12
1560	31311321231	E07000193	East Staffordshire	West Midlands	12
1561	31311321233	E07000035	Derbyshire Dales	East Midlands	12
1562	31311321232	E07000193	East Staffordshire	West Midlands	12
1563	31311321220	E06000021	Stoke-on-Trent	West Midlands	12
1564	31311321221	E07000198	Staffordshire Moorlands	West Midlands	12
1565	31311321223	E07000193	East Staffordshire	West Midlands	12
1566	31311321222	E07000197	Stafford	West Midlands	12
1567	31311323000	E07000197	Stafford	West Midlands	12
1568	31311323001	E07000193	East Staffordshire	West Midlands	12
1569	31311323003	E07000197	Stafford	West Midlands	12
1570	31311323002	E07000197	Stafford	West Midlands	12
1571	31311323010	E07000193	East Staffordshire	West Midlands	12
1572	31311323011	E07000193	East Staffordshire	West Midlands	12
1573	31311323013	E07000193	East Staffordshire	West Midlands	12
1574	31311323012	E07000193	East Staffordshire	West Midlands	12
1575	31311323030	E07000194	Lichfield	West Midlands	12
1576	31311323031	E07000193	East Staffordshire	West Midlands	12
1577	31311323033	E07000194	Lichfield	West Midlands	12
1578	31311323032	E07000194	Lichfield	West Midlands	12
1579	31311323020	E07000197	Stafford	West Midlands	12
1580	31311323021	E07000192	Cannock Chase	West Midlands	12
1581	31311323023	E07000192	Cannock Chase	West Midlands	12
1582	31311323022	E07000196	South Staffordshire	West Midlands	12
1583	31311323100	E07000039	South Derbyshire	East Midlands	12
1584	31311323101	E07000039	South Derbyshire	East Midlands	12
1585	31311323103	E07000193	East Staffordshire	West Midlands	12
1586	31311323102	E07000193	East Staffordshire	West Midlands	12
1587	31311323110	E06000015	Derby	East Midlands	12
1588	31311323111	E06000015	Derby	East Midlands	12
1589	31311323113	E07000039	South Derbyshire	East Midlands	12
1590	31311323112	E07000039	South Derbyshire	East Midlands	12
1591	31311323130	E07000039	South Derbyshire	East Midlands	12
1592	31311323131	E07000134	North West Leicestershire	East Midlands	12
1593	31311323133	E07000134	North West Leicestershire	East Midlands	12
1594	31311323132	E07000134	North West Leicestershire	East Midlands	12
1595	31311323120	E07000193	East Staffordshire	West Midlands	12
1596	31311323121	E07000039	South Derbyshire	East Midlands	12
1597	31311323123	E07000039	South Derbyshire	East Midlands	12
1598	31311323122	E07000194	Lichfield	West Midlands	12
1599	31311323300	E07000194	Lichfield	West Midlands	12
1600	31311323301	E07000199	Tamworth	West Midlands	12
1601	31311323303	E07000199	Tamworth	West Midlands	12
1602	31311323302	E07000199	Tamworth	West Midlands	12
1603	31311323310	E07000134	North West Leicestershire	East Midlands	12
1604	31311323311	E07000132	Hinckley and Bosworth	East Midlands	12
1605	31311323313	E07000132	Hinckley and Bosworth	East Midlands	12
1606	31311323312	E07000132	Hinckley and Bosworth	East Midlands	12
1607	31311323330	E07000218	North Warwickshire	West Midlands	12
1608	31311323331	E07000132	Hinckley and Bosworth	East Midlands	12
1609	31311323333	E07000219	Nuneaton and Bedworth	West Midlands	12
1610	31311323332	E07000219	Nuneaton and Bedworth	West Midlands	12
1611	31311323320	E07000218	North Warwickshire	West Midlands	12
1612	31311323321	E07000218	North Warwickshire	West Midlands	12
1613	31311323323	E07000218	North Warwickshire	West Midlands	12
1614	31311323322	E08000025	Birmingham	West Midlands	12
1615	31311323200	E07000196	South Staffordshire	West Midlands	12
1616	31311323201	E07000192	Cannock Chase	West Midlands	12
1617	31311323203	E08000030	Walsall	West Midlands	12
1618	31311323202	E08000031	Wolverhampton	West Midlands	12
1619	31311323210	E07000194	Lichfield	West Midlands	12
1620	31311323211	E07000194	Lichfield	West Midlands	12
1621	31311323213	E08000025	Birmingham	West Midlands	12
1622	31311323212	E08000030	Walsall	West Midlands	12
1623	31311323230	E08000025	Birmingham	West Midlands	12
1624	31311323231	E08000025	Birmingham	West Midlands	12
1625	31311323233	E08000025	Birmingham	West Midlands	12
1626	31311323232	E08000025	Birmingham	West Midlands	12
1627	31311323220	E08000031	Wolverhampton	West Midlands	12
1628	31311323221	E08000028	Sandwell	West Midlands	12
1629	31311323223	E08000028	Sandwell	West Midlands	12
1630	31311323222	E08000028	Sandwell	West Midlands	12
1631	31311322000	E06000051	Shropshire	West Midlands	12
1632	31311322001	E06000051	Shropshire	West Midlands	12
1633	31311322003	E06000051	Shropshire	West Midlands	12
1634	31311322002	E06000051	Shropshire	West Midlands	12
1635	31311322010	E06000051	Shropshire	West Midlands	12
1636	31311322011	E06000051	Shropshire	West Midlands	12
1637	31311322013	E06000051	Shropshire	West Midlands	12
1638	31311322012	E06000051	Shropshire	West Midlands	12
1639	31311322030	E06000020	Telford and Wrekin	West Midlands	12
1640	31311322031	E06000020	Telford and Wrekin	West Midlands	12
1641	31311322033	E06000020	Telford and Wrekin	West Midlands	12
1642	31311322032	E06000020	Telford and Wrekin	West Midlands	12
1643	31311322020	E06000051	Shropshire	West Midlands	12
1644	31311322021	E06000051	Shropshire	West Midlands	12
1645	31311322023	E06000051	Shropshire	West Midlands	12
1646	31311322022	E06000051	Shropshire	West Midlands	12
1647	31311322100	E07000195	Newcastle-under-Lyme	West Midlands	12
1648	31311322101	E07000197	Stafford	West Midlands	12
1649	31311322103	E07000197	Stafford	West Midlands	12
1650	31311322102	E06000020	Telford and Wrekin	West Midlands	12
1651	31311322110	E07000197	Stafford	West Midlands	12
1652	31311322111	E07000197	Stafford	West Midlands	12
1653	31311322113	E07000197	Stafford	West Midlands	12
1654	31311322112	E07000197	Stafford	West Midlands	12
1655	31311322130	E07000197	Stafford	West Midlands	12
1656	31311322131	E07000197	Stafford	West Midlands	12
1657	31311322133	E07000196	South Staffordshire	West Midlands	12
1658	31311322132	E07000196	South Staffordshire	West Midlands	12
1659	31311322120	E06000020	Telford and Wrekin	West Midlands	12
1660	31311322121	E07000197	Stafford	West Midlands	12
1661	31311322123	E06000020	Telford and Wrekin	West Midlands	12
1662	31311322122	E06000020	Telford and Wrekin	West Midlands	12
1663	31311322300	E06000020	Telford and Wrekin	West Midlands	12
1664	31311322301	E06000051	Shropshire	West Midlands	12
1665	31311322303	E06000051	Shropshire	West Midlands	12
1666	31311322302	E06000020	Telford and Wrekin	West Midlands	12
1667	31311322310	E07000196	South Staffordshire	West Midlands	12
1668	31311322311	E07000196	South Staffordshire	West Midlands	12
1669	31311322313	E08000031	Wolverhampton	West Midlands	12
1670	31311322312	E07000196	South Staffordshire	West Midlands	12
1671	31311322330	E07000196	South Staffordshire	West Midlands	12
1672	31311322331	E08000031	Wolverhampton	West Midlands	12
1673	31311322333	E08000027	Dudley	West Midlands	12
1674	31311322332	E07000196	South Staffordshire	West Midlands	12
1675	31311322320	E06000051	Shropshire	West Midlands	12
1676	31311322321	E06000051	Shropshire	West Midlands	12
1677	31311322323	E06000051	Shropshire	West Midlands	12
1678	31311322322	E06000051	Shropshire	West Midlands	12
1679	31311322200	E06000051	Shropshire	West Midlands	12
1680	31311322201	E06000051	Shropshire	West Midlands	12
1681	31311322203	E06000051	Shropshire	West Midlands	12
1682	31311322202	E06000051	Shropshire	West Midlands	12
1683	31311322210	E06000020	Telford and Wrekin	West Midlands	12
1684	31311322211	E06000020	Telford and Wrekin	West Midlands	12
1685	31311322213	E06000020	Telford and Wrekin	West Midlands	12
1686	31311322212	E06000051	Shropshire	West Midlands	12
1687	31311322230	E06000051	Shropshire	West Midlands	12
1688	31311322231	E06000051	Shropshire	West Midlands	12
1689	31311322233	E06000051	Shropshire	West Midlands	12
1690	31311322232	E06000051	Shropshire	West Midlands	12
1691	31311322220	E06000051	Shropshire	West Midlands	12
1692	31311322221	E06000051	Shropshire	West Midlands	12
1693	31311322223	E06000051	Shropshire	West Midlands	12
1694	31311322222	E06000051	Shropshire	West Midlands	12
1695	31311211010	E07000027	Barrow-in-Furness	North West	12
1696	31311211011	E07000027	Barrow-in-Furness	North West	12
1697	31311211013	E07000027	Barrow-in-Furness	North West	12
1698	31311211012	E07000027	Barrow-in-Furness	North West	12
1699	31311211031	E07000027	Barrow-in-Furness	North West	12
1700	31311211100	E07000031	South Lakeland	North West	12
1701	31311211101	E07000031	South Lakeland	North West	12
1702	31311211102	E07000027	Barrow-in-Furness	North West	12
1703	31311211110	E07000031	South Lakeland	North West	12
1704	31311211111	E07000121	Lancaster	North West	12
1705	31311211113	E07000121	Lancaster	North West	12
1706	31311211130	E07000121	Lancaster	North West	12
1707	31311211131	E07000121	Lancaster	North West	12
1708	31311211133	E07000121	Lancaster	North West	12
1709	31311211132	E07000121	Lancaster	North West	12
1710	31311211301	E07000128	Wyre	North West	12
1711	31311211303	E06000009	Blackpool	North West	12
1712	31311211310	E07000128	Wyre	North West	12
1713	31311211311	E07000128	Wyre	North West	12
1714	31311211313	E07000128	Wyre	North West	12
1715	31311211312	E07000128	Wyre	North West	12
1716	31311211330	E07000119	Fylde	North West	12
1717	31311211331	E07000119	Fylde	North West	12
1718	31311211333	E07000119	Fylde	North West	12
1719	31311211332	E07000119	Fylde	North West	12
1720	31311211321	E06000009	Blackpool	North West	12
1721	31311211323	E06000009	Blackpool	North West	12
1722	31311213101	E07000119	Fylde	North West	12
1723	31311213103	E08000014	Sefton	North West	12
1724	31311213110	E07000119	Fylde	North West	12
1725	31311213111	E07000126	South Ribble	North West	12
1726	31311213113	E07000127	West Lancashire	North West	12
1727	31311213112	E08000014	Sefton	North West	12
1728	31311213130	E07000127	West Lancashire	North West	12
1729	31311213131	E07000127	West Lancashire	North West	12
1730	31311213133	E07000127	West Lancashire	North West	12
1731	31311213132	E07000127	West Lancashire	North West	12
1732	31311213120	E08000014	Sefton	North West	12
1733	31311213121	E08000014	Sefton	North West	12
1734	31311213123	E08000014	Sefton	North West	12
1735	31311213122	E08000014	Sefton	North West	12
1736	31311213300	E08000014	Sefton	North West	12
1737	31311213301	E08000014	Sefton	North West	12
1738	31311213303	E08000014	Sefton	North West	12
1739	31311213310	E08000014	Sefton	North West	12
1740	31311213311	E07000127	West Lancashire	North West	12
1741	31311213313	E08000011	Knowsley	North West	12
1742	31311213312	E08000012	Liverpool	North West	12
1743	31311213330	E08000012	Liverpool	North West	12
1744	31311213331	E08000012	Liverpool	North West	12
1745	31311213333	E08000012	Liverpool	North West	12
1746	31311213332	E08000012	Liverpool	North West	12
1747	31311213320	E08000015	Wirral	North West	12
1748	31311213321	E08000015	Wirral	North West	12
1749	31311213323	E08000015	Wirral	North West	12
1750	31311213322	E08000015	Wirral	North West	12
1751	31311213231	E08000015	Wirral	North West	12
1752	31311213233	E08000015	Wirral	North West	12
1753	31311231100	E08000015	Wirral	North West	12
1754	31311231101	E08000015	Wirral	North West	12
1755	31311231103	E06000050	Cheshire West and Chester	North West	12
1756	31311231110	E08000015	Wirral	North West	12
1757	31311231111	E06000050	Cheshire West and Chester	North West	12
1758	31311231113	E06000050	Cheshire West and Chester	North West	12
1759	31311231112	E06000050	Cheshire West and Chester	North West	12
1760	31311231131	E06000050	Cheshire West and Chester	North West	12
1761	31311231133	E06000050	Cheshire West and Chester	North West	12
1762	31311231132	E06000050	Cheshire West and Chester	North West	12
1763	31311231311	E06000050	Cheshire West and Chester	North West	12
1764	31311231313	E06000050	Cheshire West and Chester	North West	12
1765	31311231332	E06000051	Shropshire	West Midlands	12
1766	31311233100	E06000051	Shropshire	West Midlands	12
1767	31311233101	E06000051	Shropshire	West Midlands	12
1768	31311233103	E06000051	Shropshire	West Midlands	12
1769	31311233102	E06000051	Shropshire	West Midlands	12
1770	31311233110	E06000051	Shropshire	West Midlands	12
1771	31311233111	E06000051	Shropshire	West Midlands	12
1772	31311233113	E06000051	Shropshire	West Midlands	12
1773	31311233112	E06000051	Shropshire	West Midlands	12
1774	31311233130	E06000051	Shropshire	West Midlands	12
1775	31311233131	E06000051	Shropshire	West Midlands	12
1776	31311233133	E06000051	Shropshire	West Midlands	12
1777	31311233132	E06000051	Shropshire	West Midlands	12
1778	31311233120	E06000051	Shropshire	West Midlands	12
1779	31311233121	E06000051	Shropshire	West Midlands	12
1780	31311233123	E06000051	Shropshire	West Midlands	12
1781	31311233301	E06000051	Shropshire	West Midlands	12
1782	31311233303	E06000051	Shropshire	West Midlands	12
1783	31311233310	E06000051	Shropshire	West Midlands	12
1784	31311233311	E06000051	Shropshire	West Midlands	12
1785	31311233313	E06000051	Shropshire	West Midlands	12
1786	31311233312	E06000051	Shropshire	West Midlands	12
1787	31311233330	E06000051	Shropshire	West Midlands	12
1788	31311233331	E06000051	Shropshire	West Midlands	12
1789	31311233333	E06000051	Shropshire	West Midlands	12
1790	31311233332	E06000051	Shropshire	West Midlands	12
1791	31311233320	E06000051	Shropshire	West Midlands	12
1792	31311233321	E06000051	Shropshire	West Midlands	12
1793	31311233323	E06000051	Shropshire	West Midlands	12
1794	31311233322	E06000051	Shropshire	West Midlands	12
1795	31313011011	E06000051	Shropshire	West Midlands	12
1796	31313011100	E06000051	Shropshire	West Midlands	12
1797	31313011101	E06000051	Shropshire	West Midlands	12
1798	31313011103	E06000051	Shropshire	West Midlands	12
1799	31313011102	E06000051	Shropshire	West Midlands	12
1800	31313011110	E06000051	Shropshire	West Midlands	12
1801	31313011111	E06000051	Shropshire	West Midlands	12
1802	31313011113	E06000051	Shropshire	West Midlands	12
1803	31313011112	E06000051	Shropshire	West Midlands	12
1804	31313011130	E06000019	Herefordshire, County of	West Midlands	12
1805	31313011131	E06000019	Herefordshire, County of	West Midlands	12
1806	31313011133	E06000019	Herefordshire, County of	West Midlands	12
1807	31313011132	E06000019	Herefordshire, County of	West Midlands	12
1808	31313011121	E06000051	Shropshire	West Midlands	12
1809	31313011301	E06000019	Herefordshire, County of	West Midlands	12
1810	31313011303	E06000019	Herefordshire, County of	West Midlands	12
1811	31313011302	E06000019	Herefordshire, County of	West Midlands	12
1812	31313011310	E06000019	Herefordshire, County of	West Midlands	12
1813	31313011311	E06000019	Herefordshire, County of	West Midlands	12
1814	31313011313	E06000019	Herefordshire, County of	West Midlands	12
1815	31313011312	E06000019	Herefordshire, County of	West Midlands	12
1816	31313011330	E06000019	Herefordshire, County of	West Midlands	12
1817	31313011331	E06000019	Herefordshire, County of	West Midlands	12
1818	31313011333	E06000019	Herefordshire, County of	West Midlands	12
1819	31313011332	E06000019	Herefordshire, County of	West Midlands	12
1820	31313011320	E06000019	Herefordshire, County of	West Midlands	12
1821	31313011321	E06000019	Herefordshire, County of	West Midlands	12
1822	31313011323	E06000019	Herefordshire, County of	West Midlands	12
1823	31313011322	E06000019	Herefordshire, County of	West Midlands	12
1824	31313013101	E06000019	Herefordshire, County of	West Midlands	12
1825	31313013103	E06000019	Herefordshire, County of	West Midlands	12
1826	31313013110	E06000019	Herefordshire, County of	West Midlands	12
1827	31313013111	E06000019	Herefordshire, County of	West Midlands	12
1828	31313013113	E06000019	Herefordshire, County of	West Midlands	12
1829	31313013112	E06000019	Herefordshire, County of	West Midlands	12
1830	31313030333	E07000246	Somerset West and Taunton	South West	12
1831	31313030332	E07000246	Somerset West and Taunton	South West	12
1832	31313030320	E07000043	North Devon	South West	12
1833	31313030321	E07000043	North Devon	South West	12
1834	31313030323	E07000043	North Devon	South West	12
1835	31313030322	E07000043	North Devon	South West	12
1836	31313030233	E07000043	North Devon	South West	12
1837	31313030232	E07000043	North Devon	South West	12
1838	31313030223	E07000043	North Devon	South West	12
1839	31313030222	E07000043	North Devon	South West	12
1840	31313031131	E06000024	North Somerset	South West	12
1841	31313031133	E06000024	North Somerset	South West	12
1842	31313031132	E06000024	North Somerset	South West	12
1843	31313031301	E06000024	North Somerset	South West	12
1844	31313031303	E07000188	Sedgemoor	South West	12
1845	31313031302	E06000024	North Somerset	South West	12
1846	31313031310	E06000024	North Somerset	South West	12
1847	31313031311	E06000024	North Somerset	South West	12
1848	31313031313	E06000024	North Somerset	South West	12
1849	31313031312	E06000024	North Somerset	South West	12
1850	31313031330	E07000188	Sedgemoor	South West	12
1851	31313031331	E07000188	Sedgemoor	South West	12
1852	31313031333	E07000188	Sedgemoor	South West	12
1853	31313031332	E07000188	Sedgemoor	South West	12
1854	31313031321	E07000188	Sedgemoor	South West	12
1855	31313031323	E07000188	Sedgemoor	South West	12
1856	31313031322	E07000246	Somerset West and Taunton	South West	12
1857	31313031233	E07000246	Somerset West and Taunton	South West	12
1858	31313031232	E07000246	Somerset West and Taunton	South West	12
1859	31313031223	E07000246	Somerset West and Taunton	South West	12
1860	31313031222	E07000246	Somerset West and Taunton	South West	12
1861	31313033000	E07000246	Somerset West and Taunton	South West	12
1862	31313033001	E07000246	Somerset West and Taunton	South West	12
1863	31313033003	E07000246	Somerset West and Taunton	South West	12
1864	31313033002	E07000246	Somerset West and Taunton	South West	12
1865	31313033010	E07000246	Somerset West and Taunton	South West	12
1866	31313033011	E07000246	Somerset West and Taunton	South West	12
1867	31313033013	E07000246	Somerset West and Taunton	South West	12
1868	31313033012	E07000246	Somerset West and Taunton	South West	12
1869	31313033030	E07000246	Somerset West and Taunton	South West	12
1870	31313033031	E07000246	Somerset West and Taunton	South West	12
1871	31313033033	E07000246	Somerset West and Taunton	South West	12
1872	31313033032	E07000246	Somerset West and Taunton	South West	12
1873	31313033020	E07000246	Somerset West and Taunton	South West	12
1874	31313033021	E07000246	Somerset West and Taunton	South West	12
1875	31313033023	E07000042	Mid Devon	South West	12
1876	31313033022	E07000042	Mid Devon	South West	12
1877	31313033100	E07000188	Sedgemoor	South West	12
1878	31313033101	E07000188	Sedgemoor	South West	12
1879	31313033103	E07000188	Sedgemoor	South West	12
1880	31313033102	E07000188	Sedgemoor	South West	12
1881	31313033110	E07000188	Sedgemoor	South West	12
1882	31313033111	E07000188	Sedgemoor	South West	12
1883	31313033113	E07000188	Sedgemoor	South West	12
1884	31313033112	E07000188	Sedgemoor	South West	12
1885	31313033130	E07000246	Somerset West and Taunton	South West	12
1886	31313033131	E07000189	South Somerset	South West	12
1887	31313033133	E07000189	South Somerset	South West	12
1888	31313033132	E07000189	South Somerset	South West	12
1889	31313033120	E07000246	Somerset West and Taunton	South West	12
1890	31313033121	E07000246	Somerset West and Taunton	South West	12
1891	31313033123	E07000246	Somerset West and Taunton	South West	12
1892	31313033122	E07000246	Somerset West and Taunton	South West	12
1893	31313033300	E07000246	Somerset West and Taunton	South West	12
1894	31313033301	E07000189	South Somerset	South West	12
1895	31313033303	E07000189	South Somerset	South West	12
1896	31313033302	E07000040	East Devon	South West	12
1897	31313033310	E07000189	South Somerset	South West	12
1898	31313033311	E07000189	South Somerset	South West	12
1899	31313033313	E07000189	South Somerset	South West	12
1900	31313033312	E07000189	South Somerset	South West	12
1901	31313033330	E07000040	East Devon	South West	12
1902	31313033331	E06000059	Dorset	South West	12
1903	31313033333	E06000059	Dorset	South West	12
1904	31313033332	E07000040	East Devon	South West	12
1905	31313033320	E07000040	East Devon	South West	12
1906	31313033321	E07000040	East Devon	South West	12
1907	31313033323	E07000040	East Devon	South West	12
1908	31313033322	E07000040	East Devon	South West	12
1909	31313033200	E07000042	Mid Devon	South West	12
1910	31313033201	E07000042	Mid Devon	South West	12
1911	31313033203	E07000042	Mid Devon	South West	12
1912	31313033202	E07000042	Mid Devon	South West	12
1913	31313033210	E07000042	Mid Devon	South West	12
1914	31313033211	E07000042	Mid Devon	South West	12
1915	31313033213	E07000040	East Devon	South West	12
1916	31313033212	E07000042	Mid Devon	South West	12
1917	31313033230	E07000040	East Devon	South West	12
1918	31313033231	E07000040	East Devon	South West	12
1919	31313033233	E07000040	East Devon	South West	12
1920	31313033232	E07000040	East Devon	South West	12
1921	31313033220	E07000042	Mid Devon	South West	12
1922	31313033221	E07000040	East Devon	South West	12
1923	31313033223	E07000040	East Devon	South West	12
1924	31313033222	E07000041	Exeter	South West	12
1925	31313032000	E07000043	North Devon	South West	12
1926	31313032001	E07000043	North Devon	South West	12
1927	31313032003	E07000043	North Devon	South West	12
1928	31313032002	E07000043	North Devon	South West	12
1929	31313032010	E07000043	North Devon	South West	12
1930	31313032011	E07000043	North Devon	South West	12
1931	31313032013	E07000043	North Devon	South West	12
1932	31313032012	E07000043	North Devon	South West	12
1933	31313032030	E07000043	North Devon	South West	12
1934	31313032031	E07000043	North Devon	South West	12
1935	31313032033	E07000043	North Devon	South West	12
1936	31313032032	E07000043	North Devon	South West	12
1937	31313032020	E07000043	North Devon	South West	12
1938	31313032021	E07000043	North Devon	South West	12
1939	31313032023	E07000046	Torridge	South West	12
1940	31313032022	E07000046	Torridge	South West	12
1941	31313032100	E07000246	Somerset West and Taunton	South West	12
1942	31313032101	E07000246	Somerset West and Taunton	South West	12
1943	31313032103	E07000246	Somerset West and Taunton	South West	12
1944	31313032102	E07000043	North Devon	South West	12
1945	31313032110	E07000246	Somerset West and Taunton	South West	12
1946	31313032111	E07000246	Somerset West and Taunton	South West	12
1947	31313032113	E07000246	Somerset West and Taunton	South West	12
1948	31313032112	E07000246	Somerset West and Taunton	South West	12
1949	31313032130	E07000043	North Devon	South West	12
1950	31313032131	E07000246	Somerset West and Taunton	South West	12
1951	31313032133	E07000042	Mid Devon	South West	12
1952	31313032132	E07000043	North Devon	South West	12
1953	31313032120	E07000043	North Devon	South West	12
1954	31313032121	E07000043	North Devon	South West	12
1955	31313032123	E07000043	North Devon	South West	12
1956	31313032122	E07000043	North Devon	South West	12
1957	31313032300	E07000043	North Devon	South West	12
1958	31313032301	E07000043	North Devon	South West	12
1959	31313032303	E07000042	Mid Devon	South West	12
1960	31313032302	E07000042	Mid Devon	South West	12
1961	31313032310	E07000043	North Devon	South West	12
1962	31313032311	E07000042	Mid Devon	South West	12
1963	31313032313	E07000042	Mid Devon	South West	12
1964	31313032312	E07000042	Mid Devon	South West	12
1965	31313032330	E07000042	Mid Devon	South West	12
1966	31313032331	E07000042	Mid Devon	South West	12
1967	31313032333	E07000041	Exeter	South West	12
1968	31313032332	E07000045	Teignbridge	South West	12
1969	31313032320	E07000042	Mid Devon	South West	12
1970	31313032321	E07000042	Mid Devon	South West	12
1971	31313032323	E07000042	Mid Devon	South West	12
1972	31313032322	E07000042	Mid Devon	South West	12
1973	31313032200	E07000046	Torridge	South West	12
1974	31313032201	E07000046	Torridge	South West	12
1975	31313032203	E07000046	Torridge	South West	12
1976	31313032202	E07000046	Torridge	South West	12
1977	31313032210	E07000046	Torridge	South West	12
1978	31313032211	E07000043	North Devon	South West	12
1979	31313032213	E07000042	Mid Devon	South West	12
1980	31313032212	E07000046	Torridge	South West	12
1981	31313032230	E07000047	West Devon	South West	12
1982	31313032231	E07000047	West Devon	South West	12
1983	31313032233	E07000047	West Devon	South West	12
1984	31313032232	E07000047	West Devon	South West	12
1985	31313032220	E07000046	Torridge	South West	12
1986	31313032221	E07000047	West Devon	South West	12
1987	31313032223	E07000047	West Devon	South West	12
1988	31313032222	E07000047	West Devon	South West	12
1989	31313021333	E07000043	North Devon	South West	12
1990	31313021232	E07000046	Torridge	South West	12
1991	31313023010	E07000046	Torridge	South West	12
1992	31313023011	E07000046	Torridge	South West	12
1993	31313023111	E07000043	North Devon	South West	12
1994	31313023113	E07000043	North Devon	South West	12
1995	31313023131	E07000046	Torridge	South West	12
1996	31313023133	E07000046	Torridge	South West	12
1997	31313023132	E07000046	Torridge	South West	12
1998	31313023120	E07000046	Torridge	South West	12
1999	31313023121	E07000046	Torridge	South West	12
[truncated: 6,691 more rows]
