# Supplementary material for: Domestic and international mobility trends in the United Kingdom during the COVID-19 pandemic: an analysis of facebook data
Source: Int J Health Geogr. 2021 Dec 4;20:46. doi: 10.1186/s12942-021-00299-5 (PMC8643186; doi:10.1186/s12942-021-00299-5)
Supplement: Supplementary file 2 — Additional file 2. Lookup table between level 13 Bing tiles, UK local authority districts and NUTS regions [file 12942_2021_299_MOESM2_ESM.csv]

	quadkey	la_code	la_name	Region	tile_level
1	3.11333E+11	E06000057	Northumberland	North East	13
2	3.11333E+11	E06000057	Northumberland	North East	13
3	3.11333E+11	E06000057	Northumberland	North East	13
4	3.1311E+11	E07000028	Carlisle	North West	13
5	3.1311E+11	E07000028	Carlisle	North West	13
6	3.1311E+11	E07000028	Carlisle	North West	13
7	3.1311E+11	E07000028	Carlisle	North West	13
8	3.1311E+11	E07000028	Carlisle	North West	13
9	3.1311E+11	E07000028	Carlisle	North West	13
10	3.1311E+11	E07000028	Carlisle	North West	13
11	3.1311E+11	E07000028	Carlisle	North West	13
12	3.1311E+11	E07000028	Carlisle	North West	13
13	3.1311E+11	E07000028	Carlisle	North West	13
14	3.1311E+11	E07000028	Carlisle	North West	13
15	3.1311E+11	E07000028	Carlisle	North West	13
16	3.1311E+11	E07000028	Carlisle	North West	13
17	3.1311E+11	E07000028	Carlisle	North West	13
18	3.1311E+11	E07000028	Carlisle	North West	13
19	3.1311E+11	E07000028	Carlisle	North West	13
20	3.1311E+11	E07000028	Carlisle	North West	13
21	3.1311E+11	E07000028	Carlisle	North West	13
22	3.1311E+11	E07000028	Carlisle	North West	13
23	3.1311E+11	E07000028	Carlisle	North West	13
24	3.1311E+11	E07000028	Carlisle	North West	13
25	3.1311E+11	E07000028	Carlisle	North West	13
26	3.1311E+11	E07000028	Carlisle	North West	13
27	3.1311E+11	E07000026	Allerdale	North West	13
28	3.1311E+11	E07000026	Allerdale	North West	13
29	3.1311E+11	E07000026	Allerdale	North West	13
30	3.1311E+11	E07000026	Allerdale	North West	13
31	3.1311E+11	E07000026	Allerdale	North West	13
32	3.1311E+11	E07000026	Allerdale	North West	13
33	3.1311E+11	E07000026	Allerdale	North West	13
34	3.1311E+11	E07000029	Copeland	North West	13
35	3.1311E+11	E07000029	Copeland	North West	13
36	3.1311E+11	E07000026	Allerdale	North West	13
37	3.1311E+11	E07000026	Allerdale	North West	13
38	3.1311E+11	E07000026	Allerdale	North West	13
39	3.1311E+11	E07000026	Allerdale	North West	13
40	3.1311E+11	E07000026	Allerdale	North West	13
41	3.1311E+11	E07000026	Allerdale	North West	13
42	3.1311E+11	E07000026	Allerdale	North West	13
43	3.1311E+11	E07000026	Allerdale	North West	13
44	3.1311E+11	E07000026	Allerdale	North West	13
45	3.1311E+11	E07000026	Allerdale	North West	13
46	3.1311E+11	E07000026	Allerdale	North West	13
47	3.1311E+11	E07000026	Allerdale	North West	13
48	3.1311E+11	E07000026	Allerdale	North West	13
49	3.1311E+11	E07000026	Allerdale	North West	13
50	3.1311E+11	E07000026	Allerdale	North West	13
51	3.1311E+11	E07000026	Allerdale	North West	13
52	3.1311E+11	E07000026	Allerdale	North West	13
53	3.1311E+11	E07000026	Allerdale	North West	13
54	3.1311E+11	E07000026	Allerdale	North West	13
55	3.1311E+11	E07000026	Allerdale	North West	13
56	3.1311E+11	E07000026	Allerdale	North West	13
57	3.1311E+11	E07000026	Allerdale	North West	13
58	3.1311E+11	E07000026	Allerdale	North West	13
59	3.1311E+11	E07000026	Allerdale	North West	13
60	3.1311E+11	E07000026	Allerdale	North West	13
61	3.1311E+11	E07000026	Allerdale	North West	13
62	3.1311E+11	E07000026	Allerdale	North West	13
63	3.1311E+11	E07000026	Allerdale	North West	13
64	3.1311E+11	E07000026	Allerdale	North West	13
65	3.1311E+11	E07000026	Allerdale	North West	13
66	3.1311E+11	E07000026	Allerdale	North West	13
67	3.1311E+11	E07000026	Allerdale	North West	13
68	3.1311E+11	E07000026	Allerdale	North West	13
69	3.1311E+11	E07000026	Allerdale	North West	13
70	3.1311E+11	E07000026	Allerdale	North West	13
71	3.1311E+11	E07000026	Allerdale	North West	13
72	3.1311E+11	E07000026	Allerdale	North West	13
73	3.1311E+11	E07000026	Allerdale	North West	13
74	3.1311E+11	E07000026	Allerdale	North West	13
75	3.1311E+11	E07000026	Allerdale	North West	13
76	3.1311E+11	E07000028	Carlisle	North West	13
77	3.1311E+11	E07000028	Carlisle	North West	13
78	3.1311E+11	E07000026	Allerdale	North West	13
79	3.1311E+11	E07000028	Carlisle	North West	13
80	3.1311E+11	E07000028	Carlisle	North West	13
81	3.1311E+11	E07000028	Carlisle	North West	13
82	3.1311E+11	E07000028	Carlisle	North West	13
83	3.1311E+11	E07000028	Carlisle	North West	13
84	3.1311E+11	E07000028	Carlisle	North West	13
85	3.1311E+11	E07000028	Carlisle	North West	13
86	3.1311E+11	E07000028	Carlisle	North West	13
87	3.1311E+11	E07000026	Allerdale	North West	13
88	3.1311E+11	E07000028	Carlisle	North West	13
89	3.1311E+11	E07000026	Allerdale	North West	13
90	3.1311E+11	E07000026	Allerdale	North West	13
91	3.1311E+11	E07000028	Carlisle	North West	13
92	3.1311E+11	E07000028	Carlisle	North West	13
93	3.1311E+11	E07000028	Carlisle	North West	13
94	3.1311E+11	E07000028	Carlisle	North West	13
95	3.1311E+11	E07000028	Carlisle	North West	13
96	3.1311E+11	E07000028	Carlisle	North West	13
97	3.1311E+11	E07000028	Carlisle	North West	13
98	3.1311E+11	E07000028	Carlisle	North West	13
99	3.1311E+11	E07000028	Carlisle	North West	13
100	3.1311E+11	E07000028	Carlisle	North West	13
101	3.1311E+11	E07000028	Carlisle	North West	13
102	3.1311E+11	E07000028	Carlisle	North West	13
103	3.1311E+11	E07000028	Carlisle	North West	13
104	3.1311E+11	E07000028	Carlisle	North West	13
105	3.1311E+11	E07000028	Carlisle	North West	13
106	3.1311E+11	E07000028	Carlisle	North West	13
107	3.1311E+11	E07000028	Carlisle	North West	13
108	3.1311E+11	E07000028	Carlisle	North West	13
109	3.1311E+11	E07000028	Carlisle	North West	13
110	3.1311E+11	E07000028	Carlisle	North West	13
111	3.1311E+11	E07000028	Carlisle	North West	13
112	3.1311E+11	E07000028	Carlisle	North West	13
113	3.1311E+11	E07000028	Carlisle	North West	13
114	3.1311E+11	E07000028	Carlisle	North West	13
115	3.1311E+11	E07000030	Eden	North West	13
116	3.1311E+11	E07000030	Eden	North West	13
117	3.1311E+11	E07000030	Eden	North West	13
118	3.1311E+11	E07000030	Eden	North West	13
119	3.1311E+11	E07000028	Carlisle	North West	13
120	3.1311E+11	E07000028	Carlisle	North West	13
121	3.1311E+11	E07000030	Eden	North West	13
122	3.1311E+11	E07000028	Carlisle	North West	13
123	3.1311E+11	E07000026	Allerdale	North West	13
124	3.1311E+11	E07000026	Allerdale	North West	13
125	3.1311E+11	E07000026	Allerdale	North West	13
126	3.1311E+11	E07000026	Allerdale	North West	13
127	3.1311E+11	E07000028	Carlisle	North West	13
128	3.1311E+11	E07000028	Carlisle	North West	13
129	3.1311E+11	E07000028	Carlisle	North West	13
130	3.1311E+11	E07000026	Allerdale	North West	13
131	3.1311E+11	E07000026	Allerdale	North West	13
132	3.1311E+11	E07000028	Carlisle	North West	13
133	3.1311E+11	E07000026	Allerdale	North West	13
134	3.1311E+11	E07000026	Allerdale	North West	13
135	3.1311E+11	E07000026	Allerdale	North West	13
136	3.1311E+11	E07000026	Allerdale	North West	13
137	3.1311E+11	E07000026	Allerdale	North West	13
138	3.1311E+11	E07000026	Allerdale	North West	13
139	3.1311E+11	E07000026	Allerdale	North West	13
140	3.1311E+11	E07000026	Allerdale	North West	13
141	3.1311E+11	E07000026	Allerdale	North West	13
142	3.1311E+11	E07000026	Allerdale	North West	13
143	3.1311E+11	E07000026	Allerdale	North West	13
144	3.1311E+11	E07000026	Allerdale	North West	13
145	3.1311E+11	E07000026	Allerdale	North West	13
146	3.1311E+11	E07000026	Allerdale	North West	13
147	3.1311E+11	E07000026	Allerdale	North West	13
148	3.1311E+11	E07000026	Allerdale	North West	13
149	3.1311E+11	E07000030	Eden	North West	13
150	3.1311E+11	E07000030	Eden	North West	13
151	3.1311E+11	E07000026	Allerdale	North West	13
152	3.1311E+11	E07000026	Allerdale	North West	13
153	3.1311E+11	E07000026	Allerdale	North West	13
154	3.1311E+11	E07000026	Allerdale	North West	13
155	3.1311E+11	E07000030	Eden	North West	13
156	3.1311E+11	E07000030	Eden	North West	13
157	3.1311E+11	E07000030	Eden	North West	13
158	3.1311E+11	E07000030	Eden	North West	13
159	3.1311E+11	E07000030	Eden	North West	13
160	3.1311E+11	E07000030	Eden	North West	13
161	3.1311E+11	E07000030	Eden	North West	13
162	3.1311E+11	E07000030	Eden	North West	13
163	3.1311E+11	E07000030	Eden	North West	13
164	3.1311E+11	E07000030	Eden	North West	13
165	3.1311E+11	E07000030	Eden	North West	13
166	3.1311E+11	E07000030	Eden	North West	13
167	3.1311E+11	E07000030	Eden	North West	13
168	3.1311E+11	E07000030	Eden	North West	13
169	3.1311E+11	E07000030	Eden	North West	13
170	3.1311E+11	E07000030	Eden	North West	13
171	3.1311E+11	E07000030	Eden	North West	13
172	3.1311E+11	E07000030	Eden	North West	13
173	3.1311E+11	E07000030	Eden	North West	13
174	3.1311E+11	E07000030	Eden	North West	13
175	3.1311E+11	E07000030	Eden	North West	13
176	3.1311E+11	E07000030	Eden	North West	13
177	3.1311E+11	E07000030	Eden	North West	13
178	3.1311E+11	E07000030	Eden	North West	13
179	3.1311E+11	E07000030	Eden	North West	13
180	3.1311E+11	E07000030	Eden	North West	13
181	3.1311E+11	E07000030	Eden	North West	13
182	3.1311E+11	E07000030	Eden	North West	13
183	3.1311E+11	E07000030	Eden	North West	13
184	3.1311E+11	E07000030	Eden	North West	13
185	3.1311E+11	E07000030	Eden	North West	13
186	3.1311E+11	E07000030	Eden	North West	13
187	3.1311E+11	E07000026	Allerdale	North West	13
188	3.1311E+11	E07000026	Allerdale	North West	13
189	3.1311E+11	E07000026	Allerdale	North West	13
190	3.1311E+11	E07000026	Allerdale	North West	13
191	3.1311E+11	E07000030	Eden	North West	13
192	3.1311E+11	E07000030	Eden	North West	13
193	3.1311E+11	E07000030	Eden	North West	13
194	3.1311E+11	E07000030	Eden	North West	13
195	3.1311E+11	E07000026	Allerdale	North West	13
196	3.1311E+11	E07000030	Eden	North West	13
197	3.1311E+11	E07000030	Eden	North West	13
198	3.1311E+11	E07000026	Allerdale	North West	13
199	3.1311E+11	E07000026	Allerdale	North West	13
200	3.1311E+11	E07000026	Allerdale	North West	13
201	3.1311E+11	E07000026	Allerdale	North West	13
202	3.1311E+11	E07000026	Allerdale	North West	13
203	3.1311E+11	E07000026	Allerdale	North West	13
204	3.1311E+11	E07000026	Allerdale	North West	13
205	3.1311E+11	E07000026	Allerdale	North West	13
206	3.1311E+11	E07000026	Allerdale	North West	13
207	3.1311E+11	E07000026	Allerdale	North West	13
208	3.1311E+11	E07000026	Allerdale	North West	13
209	3.1311E+11	E07000026	Allerdale	North West	13
210	3.1311E+11	E07000026	Allerdale	North West	13
211	3.1311E+11	E07000026	Allerdale	North West	13
212	3.1311E+11	E07000026	Allerdale	North West	13
213	3.1311E+11	E07000026	Allerdale	North West	13
214	3.1311E+11	E07000026	Allerdale	North West	13
215	3.1311E+11	E07000026	Allerdale	North West	13
216	3.1311E+11	E07000026	Allerdale	North West	13
217	3.1311E+11	E07000026	Allerdale	North West	13
218	3.1311E+11	E07000026	Allerdale	North West	13
219	3.1311E+11	E07000026	Allerdale	North West	13
220	3.1311E+11	E07000026	Allerdale	North West	13
221	3.1311E+11	E07000026	Allerdale	North West	13
222	3.1311E+11	E07000026	Allerdale	North West	13
223	3.1311E+11	E07000026	Allerdale	North West	13
224	3.1311E+11	E07000026	Allerdale	North West	13
225	3.1311E+11	E07000026	Allerdale	North West	13
226	3.1311E+11	E07000026	Allerdale	North West	13
227	3.1311E+11	E07000026	Allerdale	North West	13
228	3.1311E+11	E07000026	Allerdale	North West	13
229	3.1311E+11	E07000026	Allerdale	North West	13
230	3.1311E+11	E07000026	Allerdale	North West	13
231	3.1311E+11	E07000026	Allerdale	North West	13
232	3.1311E+11	E07000026	Allerdale	North West	13
233	3.1311E+11	E07000026	Allerdale	North West	13
234	3.1311E+11	E07000026	Allerdale	North West	13
235	3.1311E+11	E07000026	Allerdale	North West	13
236	3.1311E+11	E07000026	Allerdale	North West	13
237	3.1311E+11	E07000026	Allerdale	North West	13
238	3.1311E+11	E07000026	Allerdale	North West	13
239	3.1311E+11	E07000026	Allerdale	North West	13
240	3.1311E+11	E07000026	Allerdale	North West	13
241	3.1311E+11	E07000026	Allerdale	North West	13
242	3.1311E+11	E07000026	Allerdale	North West	13
243	3.1311E+11	E07000026	Allerdale	North West	13
244	3.1311E+11	E07000026	Allerdale	North West	13
245	3.1311E+11	E07000026	Allerdale	North West	13
246	3.1311E+11	E07000026	Allerdale	North West	13
247	3.1311E+11	E07000026	Allerdale	North West	13
248	3.1311E+11	E07000026	Allerdale	North West	13
249	3.1311E+11	E07000026	Allerdale	North West	13
250	3.1311E+11	E07000026	Allerdale	North West	13
251	3.1311E+11	E07000026	Allerdale	North West	13
252	3.1311E+11	E07000026	Allerdale	North West	13
253	3.1311E+11	E07000026	Allerdale	North West	13
254	3.1311E+11	E07000026	Allerdale	North West	13
255	3.1311E+11	E07000026	Allerdale	North West	13
256	3.1311E+11	E07000026	Allerdale	North West	13
257	3.1311E+11	E07000026	Allerdale	North West	13
258	3.1311E+11	E07000026	Allerdale	North West	13
259	3.1311E+11	E07000026	Allerdale	North West	13
260	3.1311E+11	E07000026	Allerdale	North West	13
261	3.1311E+11	E07000029	Copeland	North West	13
262	3.1311E+11	E07000026	Allerdale	North West	13
263	3.1311E+11	E07000026	Allerdale	North West	13
264	3.1311E+11	E07000029	Copeland	North West	13
265	3.1311E+11	E07000029	Copeland	North West	13
266	3.1311E+11	E07000029	Copeland	North West	13
267	3.1311E+11	E07000029	Copeland	North West	13
268	3.1311E+11	E07000029	Copeland	North West	13
269	3.1311E+11	E07000029	Copeland	North West	13
270	3.1311E+11	E07000029	Copeland	North West	13
271	3.1311E+11	E07000026	Allerdale	North West	13
272	3.1311E+11	E07000029	Copeland	North West	13
273	3.1311E+11	E07000029	Copeland	North West	13
274	3.1311E+11	E07000029	Copeland	North West	13
275	3.1311E+11	E07000029	Copeland	North West	13
276	3.1311E+11	E07000029	Copeland	North West	13
277	3.1311E+11	E07000029	Copeland	North West	13
278	3.1311E+11	E07000029	Copeland	North West	13
279	3.1311E+11	E07000029	Copeland	North West	13
280	3.1311E+11	E07000029	Copeland	North West	13
281	3.1311E+11	E07000029	Copeland	North West	13
282	3.1311E+11	E07000026	Allerdale	North West	13
283	3.1311E+11	E07000026	Allerdale	North West	13
284	3.1311E+11	E07000026	Allerdale	North West	13
285	3.1311E+11	E07000026	Allerdale	North West	13
286	3.1311E+11	E07000026	Allerdale	North West	13
287	3.1311E+11	E07000026	Allerdale	North West	13
288	3.1311E+11	E07000026	Allerdale	North West	13
289	3.1311E+11	E07000026	Allerdale	North West	13
290	3.1311E+11	E07000026	Allerdale	North West	13
291	3.1311E+11	E07000026	Allerdale	North West	13
292	3.1311E+11	E07000026	Allerdale	North West	13
293	3.1311E+11	E07000029	Copeland	North West	13
294	3.1311E+11	E07000029	Copeland	North West	13
295	3.1311E+11	E07000029	Copeland	North West	13
296	3.1311E+11	E07000029	Copeland	North West	13
297	3.1311E+11	E07000029	Copeland	North West	13
298	3.1311E+11	E07000029	Copeland	North West	13
299	3.1311E+11	E07000029	Copeland	North West	13
300	3.1311E+11	E07000029	Copeland	North West	13
301	3.1311E+11	E07000029	Copeland	North West	13
302	3.1311E+11	E07000029	Copeland	North West	13
303	3.1311E+11	E07000029	Copeland	North West	13
304	3.1311E+11	E07000029	Copeland	North West	13
305	3.1311E+11	E07000029	Copeland	North West	13
306	3.1311E+11	E07000029	Copeland	North West	13
307	3.1311E+11	E07000029	Copeland	North West	13
308	3.1311E+11	E07000029	Copeland	North West	13
309	3.1311E+11	E07000029	Copeland	North West	13
310	3.1311E+11	E07000029	Copeland	North West	13
311	3.1311E+11	E07000029	Copeland	North West	13
312	3.1311E+11	E07000029	Copeland	North West	13
313	3.1311E+11	E07000029	Copeland	North West	13
314	3.1311E+11	E07000029	Copeland	North West	13
315	3.1311E+11	E07000029	Copeland	North West	13
316	3.1311E+11	E07000029	Copeland	North West	13
317	3.1311E+11	E07000029	Copeland	North West	13
318	3.1311E+11	E07000029	Copeland	North West	13
319	3.1311E+11	E07000029	Copeland	North West	13
320	3.1311E+11	E07000029	Copeland	North West	13
321	3.1311E+11	E07000029	Copeland	North West	13
322	3.1311E+11	E07000029	Copeland	North West	13
323	3.1311E+11	E07000029	Copeland	North West	13
324	3.1311E+11	E07000029	Copeland	North West	13
325	3.1311E+11	E07000029	Copeland	North West	13
326	3.1311E+11	E07000029	Copeland	North West	13
327	3.1311E+11	E07000029	Copeland	North West	13
328	3.1311E+11	E07000029	Copeland	North West	13
329	3.1311E+11	E07000029	Copeland	North West	13
330	3.1311E+11	E07000026	Allerdale	North West	13
331	3.1311E+11	E07000026	Allerdale	North West	13
332	3.1311E+11	E07000026	Allerdale	North West	13
333	3.1311E+11	E07000026	Allerdale	North West	13
334	3.1311E+11	E07000026	Allerdale	North West	13
335	3.1311E+11	E07000026	Allerdale	North West	13
336	3.1311E+11	E07000026	Allerdale	North West	13
337	3.1311E+11	E07000026	Allerdale	North West	13
338	3.1311E+11	E07000026	Allerdale	North West	13
339	3.1311E+11	E07000026	Allerdale	North West	13
340	3.1311E+11	E07000031	South Lakeland	North West	13
341	3.1311E+11	E07000031	South Lakeland	North West	13
342	3.1311E+11	E07000026	Allerdale	North West	13
343	3.1311E+11	E07000026	Allerdale	North West	13
344	3.1311E+11	E07000026	Allerdale	North West	13
345	3.1311E+11	E07000026	Allerdale	North West	13
346	3.1311E+11	E07000030	Eden	North West	13
347	3.1311E+11	E07000030	Eden	North West	13
348	3.1311E+11	E07000030	Eden	North West	13
349	3.1311E+11	E07000030	Eden	North West	13
350	3.1311E+11	E07000030	Eden	North West	13
351	3.1311E+11	E07000030	Eden	North West	13
352	3.1311E+11	E07000030	Eden	North West	13
353	3.1311E+11	E07000030	Eden	North West	13
354	3.1311E+11	E07000030	Eden	North West	13
355	3.1311E+11	E07000030	Eden	North West	13
356	3.1311E+11	E07000031	South Lakeland	North West	13
357	3.1311E+11	E07000031	South Lakeland	North West	13
358	3.1311E+11	E07000030	Eden	North West	13
359	3.1311E+11	E07000030	Eden	North West	13
360	3.1311E+11	E07000030	Eden	North West	13
361	3.1311E+11	E07000031	South Lakeland	North West	13
362	3.1311E+11	E07000031	South Lakeland	North West	13
363	3.1311E+11	E07000031	South Lakeland	North West	13
364	3.1311E+11	E07000031	South Lakeland	North West	13
365	3.1311E+11	E07000031	South Lakeland	North West	13
366	3.1311E+11	E07000031	South Lakeland	North West	13
367	3.1311E+11	E07000031	South Lakeland	North West	13
368	3.1311E+11	E07000031	South Lakeland	North West	13
369	3.1311E+11	E07000031	South Lakeland	North West	13
370	3.1311E+11	E07000031	South Lakeland	North West	13
371	3.1311E+11	E07000031	South Lakeland	North West	13
372	3.1311E+11	E07000031	South Lakeland	North West	13
373	3.1311E+11	E07000031	South Lakeland	North West	13
374	3.1311E+11	E07000031	South Lakeland	North West	13
375	3.1311E+11	E07000031	South Lakeland	North West	13
376	3.1311E+11	E07000031	South Lakeland	North West	13
377	3.1311E+11	E07000031	South Lakeland	North West	13
378	3.1311E+11	E07000031	South Lakeland	North West	13
379	3.1311E+11	E07000031	South Lakeland	North West	13
380	3.1311E+11	E07000031	South Lakeland	North West	13
381	3.1311E+11	E07000031	South Lakeland	North West	13
382	3.1311E+11	E07000031	South Lakeland	North West	13
383	3.1311E+11	E07000031	South Lakeland	North West	13
384	3.1311E+11	E07000031	South Lakeland	North West	13
385	3.1311E+11	E07000031	South Lakeland	North West	13
386	3.1311E+11	E07000031	South Lakeland	North West	13
387	3.1311E+11	E07000031	South Lakeland	North West	13
388	3.1311E+11	E07000031	South Lakeland	North West	13
389	3.1311E+11	E07000031	South Lakeland	North West	13
390	3.1311E+11	E07000031	South Lakeland	North West	13
391	3.1311E+11	E07000031	South Lakeland	North West	13
392	3.1311E+11	E07000031	South Lakeland	North West	13
393	3.1311E+11	E07000031	South Lakeland	North West	13
394	3.1311E+11	E07000031	South Lakeland	North West	13
395	3.1311E+11	E07000031	South Lakeland	North West	13
396	3.1311E+11	E07000031	South Lakeland	North West	13
397	3.1311E+11	E07000031	South Lakeland	North West	13
398	3.1311E+11	E07000031	South Lakeland	North West	13
399	3.1311E+11	E07000031	South Lakeland	North West	13
400	3.1311E+11	E07000031	South Lakeland	North West	13
401	3.1311E+11	E07000031	South Lakeland	North West	13
402	3.1311E+11	E07000031	South Lakeland	North West	13
403	3.1311E+11	E07000031	South Lakeland	North West	13
404	3.1311E+11	E07000031	South Lakeland	North West	13
405	3.1311E+11	E07000031	South Lakeland	North West	13
406	3.1311E+11	E07000031	South Lakeland	North West	13
407	3.1311E+11	E07000031	South Lakeland	North West	13
408	3.1311E+11	E07000031	South Lakeland	North West	13
409	3.1311E+11	E07000031	South Lakeland	North West	13
410	3.1311E+11	E07000031	South Lakeland	North West	13
411	3.1311E+11	E07000031	South Lakeland	North West	13
412	3.1311E+11	E07000031	South Lakeland	North West	13
413	3.1311E+11	E07000031	South Lakeland	North West	13
414	3.1311E+11	E07000031	South Lakeland	North West	13
415	3.1311E+11	E07000031	South Lakeland	North West	13
416	3.1311E+11	E07000031	South Lakeland	North West	13
417	3.1311E+11	E07000031	South Lakeland	North West	13
418	3.1311E+11	E07000031	South Lakeland	North West	13
419	3.1311E+11	E07000031	South Lakeland	North West	13
420	3.1311E+11	E07000031	South Lakeland	North West	13
421	3.1311E+11	E07000031	South Lakeland	North West	13
422	3.1311E+11	E07000031	South Lakeland	North West	13
423	3.1311E+11	E07000031	South Lakeland	North West	13
424	3.1311E+11	E07000031	South Lakeland	North West	13
425	3.1311E+11	E07000031	South Lakeland	North West	13
426	3.1311E+11	E07000031	South Lakeland	North West	13
427	3.1311E+11	E07000031	South Lakeland	North West	13
428	3.1311E+11	E07000031	South Lakeland	North West	13
429	3.1311E+11	E07000031	South Lakeland	North West	13
430	3.1311E+11	E07000031	South Lakeland	North West	13
431	3.1311E+11	E07000031	South Lakeland	North West	13
432	3.1311E+11	E07000031	South Lakeland	North West	13
433	3.1311E+11	E07000031	South Lakeland	North West	13
434	3.1311E+11	E07000031	South Lakeland	North West	13
435	3.1311E+11	E07000031	South Lakeland	North West	13
436	3.1311E+11	E07000121	Lancaster	North West	13
437	3.1311E+11	E07000031	South Lakeland	North West	13
438	3.1311E+11	E07000031	South Lakeland	North West	13
439	3.1311E+11	E07000031	South Lakeland	North West	13
440	3.1311E+11	E07000031	South Lakeland	North West	13
441	3.1311E+11	E07000031	South Lakeland	North West	13
442	3.1311E+11	E07000031	South Lakeland	North West	13
443	3.1311E+11	E07000031	South Lakeland	North West	13
444	3.1311E+11	E07000031	South Lakeland	North West	13
445	3.1311E+11	E07000031	South Lakeland	North West	13
446	3.1311E+11	E07000031	South Lakeland	North West	13
447	3.1311E+11	E07000031	South Lakeland	North West	13
448	3.1311E+11	E07000031	South Lakeland	North West	13
449	3.1311E+11	E07000031	South Lakeland	North West	13
450	3.1311E+11	E07000031	South Lakeland	North West	13
451	3.1311E+11	E07000031	South Lakeland	North West	13
452	3.1311E+11	E07000031	South Lakeland	North West	13
453	3.1311E+11	E07000031	South Lakeland	North West	13
454	3.1311E+11	E07000027	Barrow-in-Furness	North West	13
455	3.1311E+11	E07000031	South Lakeland	North West	13
456	3.1311E+11	E07000031	South Lakeland	North West	13
457	3.1311E+11	E07000027	Barrow-in-Furness	North West	13
458	3.1311E+11	E07000029	Copeland	North West	13
459	3.1311E+11	E07000029	Copeland	North West	13
460	3.1311E+11	E07000029	Copeland	North West	13
461	3.1311E+11	E07000029	Copeland	North West	13
462	3.1311E+11	E07000029	Copeland	North West	13
463	3.1311E+11	E07000029	Copeland	North West	13
464	3.1311E+11	E07000029	Copeland	North West	13
465	3.1311E+11	E07000029	Copeland	North West	13
466	3.1311E+11	E07000029	Copeland	North West	13
467	3.1311E+11	E07000029	Copeland	North West	13
468	3.1311E+11	E07000029	Copeland	North West	13
469	3.1311E+11	E07000029	Copeland	North West	13
470	3.1311E+11	E07000029	Copeland	North West	13
471	3.1311E+11	E07000029	Copeland	North West	13
472	3.1311E+11	E07000029	Copeland	North West	13
473	3.1311E+11	E07000031	South Lakeland	North West	13
474	3.1311E+11	E07000031	South Lakeland	North West	13
475	3.1311E+11	E07000029	Copeland	North West	13
476	3.1311E+11	E07000031	South Lakeland	North West	13
477	3.1311E+11	E07000031	South Lakeland	North West	13
478	3.1311E+11	E07000031	South Lakeland	North West	13
479	3.1311E+11	E07000029	Copeland	North West	13
480	3.1311E+11	E07000029	Copeland	North West	13
481	3.1311E+11	E07000029	Copeland	North West	13
482	3.1311E+11	E07000029	Copeland	North West	13
483	3.1311E+11	E07000029	Copeland	North West	13
484	3.1311E+11	E07000029	Copeland	North West	13
485	3.1311E+11	E07000029	Copeland	North West	13
486	3.1311E+11	E07000029	Copeland	North West	13
487	3.1311E+11	E07000029	Copeland	North West	13
488	3.1311E+11	E07000029	Copeland	North West	13
489	3.1311E+11	E07000031	South Lakeland	North West	13
490	3.1311E+11	E07000031	South Lakeland	North West	13
491	3.1311E+11	E07000029	Copeland	North West	13
492	3.1311E+11	E07000027	Barrow-in-Furness	North West	13
493	3.1311E+11	E07000027	Barrow-in-Furness	North West	13
494	3.1311E+11	E07000027	Barrow-in-Furness	North West	13
495	3.1311E+11	E07000027	Barrow-in-Furness	North West	13
496	3.1311E+11	E07000029	Copeland	North West	13
497	3.1311E+11	E07000029	Copeland	North West	13
498	3.1311E+11	E07000027	Barrow-in-Furness	North West	13
499	3.1311E+11	E07000029	Copeland	North West	13
500	3.1311E+11	E07000029	Copeland	North West	13
501	3.1311E+11	E07000029	Copeland	North West	13
502	3.1311E+11	E07000029	Copeland	North West	13
503	3.1311E+11	E07000029	Copeland	North West	13
504	3.1311E+11	E07000029	Copeland	North West	13
505	3.1311E+11	E07000029	Copeland	North West	13
506	3.1311E+11	E07000029	Copeland	North West	13
507	3.1311E+11	E07000029	Copeland	North West	13
508	3.1311E+11	E07000029	Copeland	North West	13
509	3.1311E+11	E07000029	Copeland	North West	13
510	3.1311E+11	E07000029	Copeland	North West	13
511	3.1311E+11	E07000029	Copeland	North West	13
512	3.1311E+11	E07000029	Copeland	North West	13
513	3.1311E+11	E07000029	Copeland	North West	13
514	3.1311E+11	E07000029	Copeland	North West	13
515	3.1311E+11	E07000029	Copeland	North West	13
516	3.1311E+11	E07000029	Copeland	North West	13
517	3.1311E+11	E07000029	Copeland	North West	13
518	3.13111E+11	E06000057	Northumberland	North East	13
519	3.13111E+11	E06000057	Northumberland	North East	13
520	3.13111E+11	E06000057	Northumberland	North East	13
521	3.13111E+11	E06000057	Northumberland	North East	13
522	3.13111E+11	E06000057	Northumberland	North East	13
523	3.13111E+11	E06000057	Northumberland	North East	13
524	3.13111E+11	E06000057	Northumberland	North East	13
525	3.13111E+11	E06000057	Northumberland	North East	13
526	3.13111E+11	E06000057	Northumberland	North East	13
527	3.13111E+11	E06000057	Northumberland	North East	13
528	3.13111E+11	E06000057	Northumberland	North East	13
529	3.13111E+11	E06000057	Northumberland	North East	13
530	3.13111E+11	E06000057	Northumberland	North East	13
531	3.13111E+11	E06000057	Northumberland	North East	13
532	3.13111E+11	E06000057	Northumberland	North East	13
533	3.13111E+11	E06000057	Northumberland	North East	13
534	3.13111E+11	E06000057	Northumberland	North East	13
535	3.13111E+11	E06000057	Northumberland	North East	13
536	3.13111E+11	E06000057	Northumberland	North East	13
537	3.13111E+11	E06000057	Northumberland	North East	13
538	3.13111E+11	E06000057	Northumberland	North East	13
539	3.13111E+11	E06000057	Northumberland	North East	13
540	3.13111E+11	E06000057	Northumberland	North East	13
541	3.13111E+11	E06000057	Northumberland	North East	13
542	3.13111E+11	E06000057	Northumberland	North East	13
543	3.13111E+11	E06000057	Northumberland	North East	13
544	3.13111E+11	E06000057	Northumberland	North East	13
545	3.13111E+11	E06000057	Northumberland	North East	13
546	3.13111E+11	E06000057	Northumberland	North East	13
547	3.13111E+11	E06000057	Northumberland	North East	13
548	3.13111E+11	E06000057	Northumberland	North East	13
549	3.13111E+11	E06000057	Northumberland	North East	13
550	3.13111E+11	E06000057	Northumberland	North East	13
551	3.13111E+11	E06000057	Northumberland	North East	13
552	3.13111E+11	E06000057	Northumberland	North East	13
553	3.13111E+11	E06000057	Northumberland	North East	13
554	3.13111E+11	E06000057	Northumberland	North East	13
555	3.13111E+11	E06000057	Northumberland	North East	13
556	3.13111E+11	E06000057	Northumberland	North East	13
557	3.13111E+11	E06000057	Northumberland	North East	13
558	3.13111E+11	E06000057	Northumberland	North East	13
559	3.13111E+11	E06000057	Northumberland	North East	13
560	3.13111E+11	E06000057	Northumberland	North East	13
561	3.13111E+11	E06000057	Northumberland	North East	13
562	3.13111E+11	E06000057	Northumberland	North East	13
563	3.13111E+11	E06000057	Northumberland	North East	13
564	3.13111E+11	E06000057	Northumberland	North East	13
565	3.13111E+11	E06000057	Northumberland	North East	13
566	3.13111E+11	E06000057	Northumberland	North East	13
567	3.13111E+11	E06000057	Northumberland	North East	13
568	3.13111E+11	E06000057	Northumberland	North East	13
569	3.13111E+11	E06000057	Northumberland	North East	13
570	3.13111E+11	E06000057	Northumberland	North East	13
571	3.13111E+11	E06000057	Northumberland	North East	13
572	3.13111E+11	E06000057	Northumberland	North East	13
573	3.13111E+11	E06000057	Northumberland	North East	13
574	3.13111E+11	E06000057	Northumberland	North East	13
575	3.13111E+11	E06000057	Northumberland	North East	13
576	3.13111E+11	E06000057	Northumberland	North East	13
577	3.13111E+11	E06000057	Northumberland	North East	13
578	3.13111E+11	E06000057	Northumberland	North East	13
579	3.13111E+11	E06000057	Northumberland	North East	13
580	3.13111E+11	E06000057	Northumberland	North East	13
581	3.13111E+11	E06000057	Northumberland	North East	13
582	3.13111E+11	E06000057	Northumberland	North East	13
583	3.13111E+11	E06000057	Northumberland	North East	13
584	3.13111E+11	E06000057	Northumberland	North East	13
585	3.13111E+11	E06000057	Northumberland	North East	13
586	3.13111E+11	E06000057	Northumberland	North East	13
587	3.13111E+11	E06000057	Northumberland	North East	13
588	3.13111E+11	E06000057	Northumberland	North East	13
589	3.13111E+11	E06000057	Northumberland	North East	13
590	3.13111E+11	E06000057	Northumberland	North East	13
591	3.13111E+11	E06000057	Northumberland	North East	13
592	3.13111E+11	E06000057	Northumberland	North East	13
593	3.13111E+11	E06000057	Northumberland	North East	13
594	3.13111E+11	E06000057	Northumberland	North East	13
595	3.13111E+11	E06000057	Northumberland	North East	13
596	3.13111E+11	E06000057	Northumberland	North East	13
597	3.13111E+11	E06000057	Northumberland	North East	13
598	3.13111E+11	E06000057	Northumberland	North East	13
599	3.13111E+11	E06000057	Northumberland	North East	13
600	3.13111E+11	E06000057	Northumberland	North East	13
601	3.13111E+11	E06000057	Northumberland	North East	13
602	3.13111E+11	E06000057	Northumberland	North East	13
603	3.13111E+11	E06000057	Northumberland	North East	13
604	3.13111E+11	E06000057	Northumberland	North East	13
605	3.13111E+11	E06000057	Northumberland	North East	13
606	3.13111E+11	E06000057	Northumberland	North East	13
607	3.13111E+11	E06000057	Northumberland	North East	13
608	3.13111E+11	E06000057	Northumberland	North East	13
609	3.13111E+11	E06000057	Northumberland	North East	13
610	3.13111E+11	E06000057	Northumberland	North East	13
611	3.13111E+11	E06000057	Northumberland	North East	13
612	3.13111E+11	E06000057	Northumberland	North East	13
613	3.13111E+11	E06000057	Northumberland	North East	13
614	3.13111E+11	E06000057	Northumberland	North East	13
615	3.13111E+11	E06000057	Northumberland	North East	13
616	3.13111E+11	E06000057	Northumberland	North East	13
617	3.13111E+11	E06000057	Northumberland	North East	13
618	3.13111E+11	E06000057	Northumberland	North East	13
619	3.13111E+11	E06000057	Northumberland	North East	13
620	3.13111E+11	E06000057	Northumberland	North East	13
621	3.13111E+11	E06000057	Northumberland	North East	13
622	3.13111E+11	E06000057	Northumberland	North East	13
623	3.13111E+11	E06000057	Northumberland	North East	13
624	3.13111E+11	E06000057	Northumberland	North East	13
625	3.13111E+11	E06000057	Northumberland	North East	13
626	3.13111E+11	E06000057	Northumberland	North East	13
627	3.13111E+11	E06000057	Northumberland	North East	13
628	3.13111E+11	E06000057	Northumberland	North East	13
629	3.13111E+11	E06000057	Northumberland	North East	13
630	3.13111E+11	E06000057	Northumberland	North East	13
631	3.13111E+11	E06000057	Northumberland	North East	13
632	3.13111E+11	E06000057	Northumberland	North East	13
633	3.13111E+11	E06000057	Northumberland	North East	13
634	3.13111E+11	E06000057	Northumberland	North East	13
635	3.13111E+11	E06000057	Northumberland	North East	13
636	3.13111E+11	E06000057	Northumberland	North East	13
637	3.13111E+11	E06000057	Northumberland	North East	13
638	3.13111E+11	E06000057	Northumberland	North East	13
639	3.13111E+11	E06000057	Northumberland	North East	13
640	3.13111E+11	E06000057	Northumberland	North East	13
641	3.13111E+11	E06000057	Northumberland	North East	13
642	3.13111E+11	E06000057	Northumberland	North East	13
643	3.13111E+11	E06000057	Northumberland	North East	13
644	3.13111E+11	E06000057	Northumberland	North East	13
645	3.13111E+11	E06000057	Northumberland	North East	13
646	3.13111E+11	E06000057	Northumberland	North East	13
647	3.13111E+11	E06000057	Northumberland	North East	13
648	3.13111E+11	E06000057	Northumberland	North East	13
649	3.13111E+11	E06000057	Northumberland	North East	13
650	3.13111E+11	E06000057	Northumberland	North East	13
651	3.13111E+11	E06000057	Northumberland	North East	13
652	3.13111E+11	E06000057	Northumberland	North East	13
653	3.13111E+11	E06000057	Northumberland	North East	13
654	3.13111E+11	E06000057	Northumberland	North East	13
655	3.13111E+11	E06000057	Northumberland	North East	13
656	3.13111E+11	E06000057	Northumberland	North East	13
657	3.13111E+11	E06000057	Northumberland	North East	13
658	3.13111E+11	E06000057	Northumberland	North East	13
659	3.13111E+11	E06000057	Northumberland	North East	13
660	3.13111E+11	E06000057	Northumberland	North East	13
661	3.13111E+11	E06000057	Northumberland	North East	13
662	3.13111E+11	E06000057	Northumberland	North East	13
663	3.13111E+11	E06000057	Northumberland	North East	13
664	3.13111E+11	E06000057	Northumberland	North East	13
665	3.13111E+11	E06000057	Northumberland	North East	13
666	3.13111E+11	E06000057	Northumberland	North East	13
667	3.13111E+11	E06000057	Northumberland	North East	13
668	3.13111E+11	E06000057	Northumberland	North East	13
669	3.13111E+11	E06000057	Northumberland	North East	13
670	3.13111E+11	E06000057	Northumberland	North East	13
671	3.13111E+11	E06000057	Northumberland	North East	13
672	3.13111E+11	E06000057	Northumberland	North East	13
673	3.13111E+11	E06000057	Northumberland	North East	13
674	3.13111E+11	E06000057	Northumberland	North East	13
675	3.13111E+11	E06000057	Northumberland	North East	13
676	3.13111E+11	E06000057	Northumberland	North East	13
677	3.13111E+11	E06000057	Northumberland	North East	13
678	3.13111E+11	E06000057	Northumberland	North East	13
679	3.13111E+11	E06000057	Northumberland	North East	13
680	3.13111E+11	E06000057	Northumberland	North East	13
681	3.13111E+11	E06000057	Northumberland	North East	13
682	3.13111E+11	E06000057	Northumberland	North East	13
683	3.13111E+11	E06000057	Northumberland	North East	13
684	3.13111E+11	E06000057	Northumberland	North East	13
685	3.13111E+11	E06000057	Northumberland	North East	13
686	3.13111E+11	E06000057	Northumberland	North East	13
687	3.13111E+11	E06000057	Northumberland	North East	13
688	3.13111E+11	E06000057	Northumberland	North East	13
689	3.13111E+11	E06000057	Northumberland	North East	13
690	3.13111E+11	E06000057	Northumberland	North East	13
691	3.13111E+11	E06000057	Northumberland	North East	13
692	3.13111E+11	E06000057	Northumberland	North East	13
693	3.13111E+11	E06000057	Northumberland	North East	13
694	3.13111E+11	E06000057	Northumberland	North East	13
695	3.13111E+11	E06000057	Northumberland	North East	13
696	3.13111E+11	E06000057	Northumberland	North East	13
697	3.13111E+11	E06000057	Northumberland	North East	13
698	3.13111E+11	E06000057	Northumberland	North East	13
699	3.13111E+11	E06000057	Northumberland	North East	13
700	3.13111E+11	E06000057	Northumberland	North East	13
701	3.13111E+11	E06000057	Northumberland	North East	13
702	3.13111E+11	E06000057	Northumberland	North East	13
703	3.13111E+11	E06000057	Northumberland	North East	13
704	3.13111E+11	E06000057	Northumberland	North East	13
705	3.13111E+11	E06000057	Northumberland	North East	13
706	3.13111E+11	E06000057	Northumberland	North East	13
707	3.13111E+11	E06000057	Northumberland	North East	13
708	3.13111E+11	E06000057	Northumberland	North East	13
709	3.13111E+11	E06000057	Northumberland	North East	13
710	3.13111E+11	E06000057	Northumberland	North East	13
711	3.13111E+11	E06000057	Northumberland	North East	13
712	3.13111E+11	E06000057	Northumberland	North East	13
713	3.13111E+11	E06000057	Northumberland	North East	13
714	3.13111E+11	E06000057	Northumberland	North East	13
715	3.13111E+11	E06000057	Northumberland	North East	13
716	3.13111E+11	E06000057	Northumberland	North East	13
717	3.13111E+11	E06000057	Northumberland	North East	13
718	3.13111E+11	E06000057	Northumberland	North East	13
719	3.13111E+11	E06000057	Northumberland	North East	13
720	3.13111E+11	E06000057	Northumberland	North East	13
721	3.13111E+11	E06000057	Northumberland	North East	13
722	3.13111E+11	E06000057	Northumberland	North East	13
723	3.13111E+11	E06000057	Northumberland	North East	13
724	3.13111E+11	E06000057	Northumberland	North East	13
725	3.13111E+11	E06000057	Northumberland	North East	13
726	3.13111E+11	E06000057	Northumberland	North East	13
727	3.13111E+11	E06000057	Northumberland	North East	13
728	3.13111E+11	E06000057	Northumberland	North East	13
729	3.13111E+11	E06000057	Northumberland	North East	13
730	3.13111E+11	E06000057	Northumberland	North East	13
731	3.13111E+11	E06000057	Northumberland	North East	13
732	3.13111E+11	E06000057	Northumberland	North East	13
733	3.13111E+11	E06000057	Northumberland	North East	13
734	3.13111E+11	E06000057	Northumberland	North East	13
735	3.13111E+11	E06000057	Northumberland	North East	13
736	3.13111E+11	E06000057	Northumberland	North East	13
737	3.13111E+11	E06000057	Northumberland	North East	13
738	3.13111E+11	E06000057	Northumberland	North East	13
739	3.13111E+11	E06000057	Northumberland	North East	13
740	3.13111E+11	E06000057	Northumberland	North East	13
741	3.13111E+11	E06000057	Northumberland	North East	13
742	3.13111E+11	E06000057	Northumberland	North East	13
743	3.13111E+11	E06000057	Northumberland	North East	13
744	3.13111E+11	E06000057	Northumberland	North East	13
745	3.13111E+11	E06000057	Northumberland	North East	13
746	3.13111E+11	E06000057	Northumberland	North East	13
747	3.13111E+11	E06000057	Northumberland	North East	13
748	3.13111E+11	E06000057	Northumberland	North East	13
749	3.13111E+11	E06000057	Northumberland	North East	13
750	3.13111E+11	E06000057	Northumberland	North East	13
751	3.13111E+11	E06000057	Northumberland	North East	13
752	3.13111E+11	E06000057	Northumberland	North East	13
753	3.13111E+11	E06000057	Northumberland	North East	13
754	3.13111E+11	E06000057	Northumberland	North East	13
755	3.13111E+11	E06000057	Northumberland	North East	13
756	3.13111E+11	E06000057	Northumberland	North East	13
757	3.13111E+11	E06000057	Northumberland	North East	13
758	3.13111E+11	E06000057	Northumberland	North East	13
759	3.13111E+11	E06000057	Northumberland	North East	13
760	3.13111E+11	E06000057	Northumberland	North East	13
761	3.13111E+11	E06000057	Northumberland	North East	13
762	3.13111E+11	E06000057	Northumberland	North East	13
763	3.13111E+11	E06000057	Northumberland	North East	13
764	3.13111E+11	E06000057	Northumberland	North East	13
765	3.13111E+11	E06000057	Northumberland	North East	13
766	3.13111E+11	E06000057	Northumberland	North East	13
767	3.13111E+11	E06000057	Northumberland	North East	13
768	3.13111E+11	E06000057	Northumberland	North East	13
769	3.13111E+11	E06000057	Northumberland	North East	13
770	3.13111E+11	E06000057	Northumberland	North East	13
771	3.13111E+11	E06000057	Northumberland	North East	13
772	3.13111E+11	E06000057	Northumberland	North East	13
773	3.13111E+11	E06000057	Northumberland	North East	13
774	3.13111E+11	E06000057	Northumberland	North East	13
775	3.13111E+11	E06000057	Northumberland	North East	13
776	3.13111E+11	E06000057	Northumberland	North East	13
777	3.13111E+11	E06000057	Northumberland	North East	13
778	3.13111E+11	E06000057	Northumberland	North East	13
779	3.13111E+11	E06000057	Northumberland	North East	13
780	3.13111E+11	E06000057	Northumberland	North East	13
781	3.13111E+11	E06000057	Northumberland	North East	13
782	3.13111E+11	E06000057	Northumberland	North East	13
783	3.13111E+11	E06000057	Northumberland	North East	13
784	3.13111E+11	E06000057	Northumberland	North East	13
785	3.13111E+11	E06000057	Northumberland	North East	13
786	3.13111E+11	E06000057	Northumberland	North East	13
787	3.13111E+11	E06000057	Northumberland	North East	13
788	3.13111E+11	E06000057	Northumberland	North East	13
789	3.13111E+11	E06000057	Northumberland	North East	13
790	3.13111E+11	E06000057	Northumberland	North East	13
791	3.13111E+11	E06000057	Northumberland	North East	13
792	3.13111E+11	E06000057	Northumberland	North East	13
793	3.13111E+11	E06000057	Northumberland	North East	13
794	3.13111E+11	E06000057	Northumberland	North East	13
795	3.13111E+11	E06000057	Northumberland	North East	13
796	3.13111E+11	E06000057	Northumberland	North East	13
797	3.13111E+11	E06000057	Northumberland	North East	13
798	3.13111E+11	E06000057	Northumberland	North East	13
799	3.13111E+11	E06000057	Northumberland	North East	13
800	3.13111E+11	E06000057	Northumberland	North East	13
801	3.13111E+11	E06000057	Northumberland	North East	13
802	3.13111E+11	E06000057	Northumberland	North East	13
803	3.13111E+11	E06000057	Northumberland	North East	13
804	3.13111E+11	E06000057	Northumberland	North East	13
805	3.13111E+11	E06000057	Northumberland	North East	13
806	3.13111E+11	E06000057	Northumberland	North East	13
807	3.13111E+11	E06000057	Northumberland	North East	13
808	3.13111E+11	E06000057	Northumberland	North East	13
809	3.13111E+11	E06000057	Northumberland	North East	13
810	3.13111E+11	E06000057	Northumberland	North East	13
811	3.13111E+11	E06000057	Northumberland	North East	13
812	3.13111E+11	E06000057	Northumberland	North East	13
813	3.13111E+11	E06000057	Northumberland	North East	13
814	3.13111E+11	E06000057	Northumberland	North East	13
815	3.13111E+11	E06000057	Northumberland	North East	13
816	3.13111E+11	E06000057	Northumberland	North East	13
817	3.13111E+11	E06000057	Northumberland	North East	13
818	3.13111E+11	E06000057	Northumberland	North East	13
819	3.13111E+11	E06000057	Northumberland	North East	13
820	3.13111E+11	E06000057	Northumberland	North East	13
821	3.13111E+11	E06000057	Northumberland	North East	13
822	3.13111E+11	E06000057	Northumberland	North East	13
823	3.13111E+11	E06000057	Northumberland	North East	13
824	3.13111E+11	E06000057	Northumberland	North East	13
825	3.13111E+11	E06000057	Northumberland	North East	13
826	3.13111E+11	E06000057	Northumberland	North East	13
827	3.13111E+11	E06000057	Northumberland	North East	13
828	3.13111E+11	E06000057	Northumberland	North East	13
829	3.13111E+11	E06000057	Northumberland	North East	13
830	3.13111E+11	E06000057	Northumberland	North East	13
831	3.13111E+11	E06000057	Northumberland	North East	13
832	3.13111E+11	E06000057	Northumberland	North East	13
833	3.13111E+11	E06000057	Northumberland	North East	13
834	3.13111E+11	E06000057	Northumberland	North East	13
835	3.13111E+11	E06000057	Northumberland	North East	13
836	3.13111E+11	E06000057	Northumberland	North East	13
837	3.13111E+11	E06000057	Northumberland	North East	13
838	3.13111E+11	E06000057	Northumberland	North East	13
839	3.13111E+11	E06000057	Northumberland	North East	13
840	3.13111E+11	E06000057	Northumberland	North East	13
841	3.13111E+11	E06000057	Northumberland	North East	13
842	3.13111E+11	E06000057	Northumberland	North East	13
843	3.13111E+11	E06000057	Northumberland	North East	13
844	3.13111E+11	E06000057	Northumberland	North East	13
845	3.13111E+11	E06000057	Northumberland	North East	13
846	3.13111E+11	E06000057	Northumberland	North East	13
847	3.13111E+11	E06000057	Northumberland	North East	13
848	3.13111E+11	E06000057	Northumberland	North East	13
849	3.13111E+11	E06000057	Northumberland	North East	13
850	3.13111E+11	E06000057	Northumberland	North East	13
851	3.13111E+11	E06000057	Northumberland	North East	13
852	3.13111E+11	E06000057	Northumberland	North East	13
853	3.13111E+11	E06000057	Northumberland	North East	13
854	3.13111E+11	E06000057	Northumberland	North East	13
855	3.13111E+11	E06000057	Northumberland	North East	13
856	3.13111E+11	E06000057	Northumberland	North East	13
857	3.13111E+11	E06000057	Northumberland	North East	13
858	3.13111E+11	E06000057	Northumberland	North East	13
859	3.13111E+11	E08000022	North Tyneside	North East	13
860	3.13111E+11	E08000022	North Tyneside	North East	13
861	3.13111E+11	E08000022	North Tyneside	North East	13
862	3.13111E+11	E08000022	North Tyneside	North East	13
863	3.13111E+11	E08000022	North Tyneside	North East	13
864	3.13111E+11	E08000022	North Tyneside	North East	13
865	3.13111E+11	E08000022	North Tyneside	North East	13
866	3.13111E+11	E08000022	North Tyneside	North East	13
867	3.13111E+11	E08000022	North Tyneside	North East	13
868	3.13111E+11	E08000022	North Tyneside	North East	13
869	3.13111E+11	E08000023	South Tyneside	North East	13
870	3.13111E+11	E08000022	North Tyneside	North East	13
871	3.13111E+11	E08000022	North Tyneside	North East	13
872	3.13111E+11	E08000022	North Tyneside	North East	13
873	3.13111E+11	E08000022	North Tyneside	North East	13
874	3.13111E+11	E08000021	Newcastle upon Tyne	North East	13
875	3.13111E+11	E06000057	Northumberland	North East	13
876	3.13111E+11	E08000021	Newcastle upon Tyne	North East	13
877	3.13111E+11	E08000021	Newcastle upon Tyne	North East	13
878	3.13111E+11	E08000021	Newcastle upon Tyne	North East	13
879	3.13111E+11	E08000021	Newcastle upon Tyne	North East	13
880	3.13111E+11	E08000022	North Tyneside	North East	13
881	3.13111E+11	E08000022	North Tyneside	North East	13
882	3.13111E+11	E08000021	Newcastle upon Tyne	North East	13
883	3.13111E+11	E08000021	Newcastle upon Tyne	North East	13
884	3.13111E+11	E08000021	Newcastle upon Tyne	North East	13
885	3.13111E+11	E08000021	Newcastle upon Tyne	North East	13
886	3.13111E+11	E08000021	Newcastle upon Tyne	North East	13
887	3.13111E+11	E08000021	Newcastle upon Tyne	North East	13
888	3.13111E+11	E08000021	Newcastle upon Tyne	North East	13
889	3.13111E+11	E08000021	Newcastle upon Tyne	North East	13
890	3.13111E+11	E08000021	Newcastle upon Tyne	North East	13
891	3.13111E+11	E06000057	Northumberland	North East	13
892	3.13111E+11	E06000057	Northumberland	North East	13
893	3.13111E+11	E06000057	Northumberland	North East	13
894	3.13111E+11	E06000057	Northumberland	North East	13
895	3.13111E+11	E06000057	Northumberland	North East	13
896	3.13111E+11	E06000057	Northumberland	North East	13
897	3.13111E+11	E06000057	Northumberland	North East	13
898	3.13111E+11	E06000057	Northumberland	North East	13
899	3.13111E+11	E06000057	Northumberland	North East	13
900	3.13111E+11	E06000057	Northumberland	North East	13
901	3.13111E+11	E06000057	Northumberland	North East	13
902	3.13111E+11	E06000057	Northumberland	North East	13
903	3.13111E+11	E06000057	Northumberland	North East	13
904	3.13111E+11	E06000057	Northumberland	North East	13
905	3.13111E+11	E06000057	Northumberland	North East	13
906	3.13111E+11	E06000057	Northumberland	North East	13
907	3.13111E+11	E06000057	Northumberland	North East	13
908	3.13111E+11	E06000057	Northumberland	North East	13
909	3.13111E+11	E06000057	Northumberland	North East	13
910	3.13111E+11	E06000057	Northumberland	North East	13
911	3.13111E+11	E06000057	Northumberland	North East	13
912	3.13111E+11	E06000057	Northumberland	North East	13
913	3.13111E+11	E06000057	Northumberland	North East	13
914	3.13111E+11	E06000057	Northumberland	North East	13
915	3.13111E+11	E06000057	Northumberland	North East	13
916	3.13111E+11	E06000057	Northumberland	North East	13
917	3.13111E+11	E06000057	Northumberland	North East	13
918	3.13111E+11	E06000057	Northumberland	North East	13
919	3.13111E+11	E06000057	Northumberland	North East	13
920	3.13111E+11	E06000057	Northumberland	North East	13
921	3.13111E+11	E06000057	Northumberland	North East	13
922	3.13111E+11	E06000057	Northumberland	North East	13
923	3.13111E+11	E06000057	Northumberland	North East	13
924	3.13111E+11	E06000057	Northumberland	North East	13
925	3.13111E+11	E06000057	Northumberland	North East	13
926	3.13111E+11	E06000057	Northumberland	North East	13
927	3.13111E+11	E06000057	Northumberland	North East	13
928	3.13111E+11	E06000057	Northumberland	North East	13
929	3.13111E+11	E06000057	Northumberland	North East	13
930	3.13111E+11	E06000057	Northumberland	North East	13
931	3.13111E+11	E06000057	Northumberland	North East	13
932	3.13111E+11	E06000057	Northumberland	North East	13
933	3.13111E+11	E08000021	Newcastle upon Tyne	North East	13
934	3.13111E+11	E06000057	Northumberland	North East	13
935	3.13111E+11	E06000057	Northumberland	North East	13
936	3.13111E+11	E06000057	Northumberland	North East	13
937	3.13111E+11	E06000057	Northumberland	North East	13
938	3.13111E+11	E06000057	Northumberland	North East	13
939	3.13111E+11	E06000057	Northumberland	North East	13
940	3.13111E+11	E06000057	Northumberland	North East	13
941	3.13111E+11	E06000057	Northumberland	North East	13
942	3.13111E+11	E06000057	Northumberland	North East	13
943	3.13111E+11	E06000057	Northumberland	North East	13
944	3.13111E+11	E06000057	Northumberland	North East	13
945	3.13111E+11	E06000057	Northumberland	North East	13
946	3.13111E+11	E06000057	Northumberland	North East	13
947	3.13111E+11	E06000057	Northumberland	North East	13
948	3.13111E+11	E06000057	Northumberland	North East	13
949	3.13111E+11	E06000057	Northumberland	North East	13
950	3.13111E+11	E06000057	Northumberland	North East	13
951	3.13111E+11	E06000057	Northumberland	North East	13
952	3.13111E+11	E06000057	Northumberland	North East	13
953	3.13111E+11	E06000057	Northumberland	North East	13
954	3.13111E+11	E06000057	Northumberland	North East	13
955	3.13111E+11	E06000057	Northumberland	North East	13
956	3.13111E+11	E06000057	Northumberland	North East	13
957	3.13111E+11	E06000057	Northumberland	North East	13
958	3.13111E+11	E06000057	Northumberland	North East	13
959	3.13111E+11	E06000057	Northumberland	North East	13
960	3.13111E+11	E06000057	Northumberland	North East	13
961	3.13111E+11	E06000057	Northumberland	North East	13
962	3.13111E+11	E06000057	Northumberland	North East	13
963	3.13111E+11	E06000057	Northumberland	North East	13
964	3.13111E+11	E06000057	Northumberland	North East	13
965	3.13111E+11	E06000057	Northumberland	North East	13
966	3.13111E+11	E06000057	Northumberland	North East	13
967	3.13111E+11	E06000057	Northumberland	North East	13
968	3.13111E+11	E06000057	Northumberland	North East	13
969	3.13111E+11	E06000057	Northumberland	North East	13
970	3.13111E+11	E06000057	Northumberland	North East	13
971	3.13111E+11	E06000057	Northumberland	North East	13
972	3.13111E+11	E06000057	Northumberland	North East	13
973	3.13111E+11	E06000057	Northumberland	North East	13
974	3.13111E+11	E06000057	Northumberland	North East	13
975	3.13111E+11	E06000057	Northumberland	North East	13
976	3.13111E+11	E06000057	Northumberland	North East	13
977	3.13111E+11	E06000057	Northumberland	North East	13
978	3.13111E+11	E06000057	Northumberland	North East	13
979	3.13111E+11	E06000057	Northumberland	North East	13
980	3.13111E+11	E06000057	Northumberland	North East	13
981	3.13111E+11	E06000057	Northumberland	North East	13
982	3.13111E+11	E06000057	Northumberland	North East	13
983	3.13111E+11	E06000057	Northumberland	North East	13
984	3.13111E+11	E06000057	Northumberland	North East	13
985	3.13111E+11	E06000057	Northumberland	North East	13
986	3.13111E+11	E06000057	Northumberland	North East	13
987	3.13111E+11	E06000057	Northumberland	North East	13
988	3.13111E+11	E06000057	Northumberland	North East	13
989	3.13111E+11	E06000057	Northumberland	North East	13
990	3.13111E+11	E06000057	Northumberland	North East	13
991	3.13111E+11	E06000057	Northumberland	North East	13
992	3.13111E+11	E06000057	Northumberland	North East	13
993	3.13111E+11	E06000057	Northumberland	North East	13
994	3.13111E+11	E06000057	Northumberland	North East	13
995	3.13111E+11	E06000057	Northumberland	North East	13
996	3.13111E+11	E06000057	Northumberland	North East	13
997	3.13111E+11	E06000057	Northumberland	North East	13
998	3.13111E+11	E06000057	Northumberland	North East	13
999	3.13111E+11	E06000057	Northumberland	North East	13
1000	3.13111E+11	E06000057	Northumberland	North East	13
1001	3.13111E+11	E06000057	Northumberland	North East	13
1002	3.13111E+11	E06000057	Northumberland	North East	13
1003	3.13111E+11	E06000057	Northumberland	North East	13
1004	3.13111E+11	E06000057	Northumberland	North East	13
1005	3.13111E+11	E06000057	Northumberland	North East	13
1006	3.13111E+11	E06000057	Northumberland	North East	13
1007	3.13111E+11	E06000057	Northumberland	North East	13
1008	3.13111E+11	E06000057	Northumberland	North East	13
1009	3.13111E+11	E06000057	Northumberland	North East	13
1010	3.13111E+11	E06000057	Northumberland	North East	13
1011	3.13111E+11	E06000057	Northumberland	North East	13
1012	3.13111E+11	E06000057	Northumberland	North East	13
1013	3.13111E+11	E06000057	Northumberland	North East	13
1014	3.13111E+11	E06000057	Northumberland	North East	13
1015	3.13111E+11	E06000057	Northumberland	North East	13
1016	3.13111E+11	E06000057	Northumberland	North East	13
1017	3.13111E+11	E06000057	Northumberland	North East	13
1018	3.13111E+11	E06000057	Northumberland	North East	13
1019	3.13111E+11	E06000057	Northumberland	North East	13
1020	3.13111E+11	E06000057	Northumberland	North East	13
1021	3.13111E+11	E06000057	Northumberland	North East	13
1022	3.13111E+11	E06000057	Northumberland	North East	13
1023	3.13111E+11	E06000057	Northumberland	North East	13
1024	3.13111E+11	E06000057	Northumberland	North East	13
1025	3.13111E+11	E06000057	Northumberland	North East	13
1026	3.13111E+11	E06000057	Northumberland	North East	13
1027	3.13111E+11	E06000057	Northumberland	North East	13
1028	3.13111E+11	E06000057	Northumberland	North East	13
1029	3.13111E+11	E06000057	Northumberland	North East	13
1030	3.13111E+11	E06000057	Northumberland	North East	13
1031	3.13111E+11	E06000057	Northumberland	North East	13
1032	3.13111E+11	E06000057	Northumberland	North East	13
1033	3.13111E+11	E06000057	Northumberland	North East	13
1034	3.13111E+11	E06000057	Northumberland	North East	13
1035	3.13111E+11	E06000057	Northumberland	North East	13
1036	3.13111E+11	E06000057	Northumberland	North East	13
1037	3.13111E+11	E06000057	Northumberland	North East	13
1038	3.13111E+11	E06000057	Northumberland	North East	13
1039	3.13111E+11	E06000057	Northumberland	North East	13
1040	3.13111E+11	E06000057	Northumberland	North East	13
1041	3.13111E+11	E06000057	Northumberland	North East	13
1042	3.13111E+11	E06000057	Northumberland	North East	13
1043	3.13111E+11	E06000057	Northumberland	North East	13
1044	3.13111E+11	E06000057	Northumberland	North East	13
1045	3.13111E+11	E06000057	Northumberland	North East	13
1046	3.13111E+11	E06000057	Northumberland	North East	13
1047	3.13111E+11	E06000057	Northumberland	North East	13
1048	3.13111E+11	E06000057	Northumberland	North East	13
1049	3.13111E+11	E06000057	Northumberland	North East	13
1050	3.13111E+11	E06000057	Northumberland	North East	13
1051	3.13111E+11	E06000057	Northumberland	North East	13
1052	3.13111E+11	E06000057	Northumberland	North East	13
1053	3.13111E+11	E06000057	Northumberland	North East	13
1054	3.13111E+11	E06000057	Northumberland	North East	13
1055	3.13111E+11	E06000057	Northumberland	North East	13
1056	3.13111E+11	E06000057	Northumberland	North East	13
1057	3.13111E+11	E06000057	Northumberland	North East	13
1058	3.13111E+11	E06000057	Northumberland	North East	13
1059	3.13111E+11	E06000057	Northumberland	North East	13
1060	3.13111E+11	E06000057	Northumberland	North East	13
1061	3.13111E+11	E06000057	Northumberland	North East	13
1062	3.13111E+11	E06000057	Northumberland	North East	13
1063	3.13111E+11	E06000057	Northumberland	North East	13
1064	3.13111E+11	E06000057	Northumberland	North East	13
1065	3.13111E+11	E06000057	Northumberland	North East	13
1066	3.13111E+11	E06000057	Northumberland	North East	13
1067	3.13111E+11	E06000057	Northumberland	North East	13
1068	3.13111E+11	E06000057	Northumberland	North East	13
1069	3.13111E+11	E06000057	Northumberland	North East	13
1070	3.13111E+11	E06000057	Northumberland	North East	13
1071	3.13111E+11	E06000057	Northumberland	North East	13
1072	3.13111E+11	E06000057	Northumberland	North East	13
1073	3.13111E+11	E06000057	Northumberland	North East	13
1074	3.13111E+11	E06000057	Northumberland	North East	13
1075	3.13111E+11	E06000057	Northumberland	North East	13
1076	3.13111E+11	E06000057	Northumberland	North East	13
1077	3.13111E+11	E06000057	Northumberland	North East	13
1078	3.13111E+11	E06000057	Northumberland	North East	13
1079	3.13111E+11	E06000057	Northumberland	North East	13
1080	3.13111E+11	E06000057	Northumberland	North East	13
1081	3.13111E+11	E06000057	Northumberland	North East	13
1082	3.13111E+11	E06000057	Northumberland	North East	13
1083	3.13111E+11	E06000057	Northumberland	North East	13
1084	3.13111E+11	E06000057	Northumberland	North East	13
1085	3.13111E+11	E06000057	Northumberland	North East	13
1086	3.13111E+11	E06000057	Northumberland	North East	13
1087	3.13111E+11	E06000057	Northumberland	North East	13
1088	3.13111E+11	E06000057	Northumberland	North East	13
1089	3.13111E+11	E06000057	Northumberland	North East	13
1090	3.13111E+11	E06000057	Northumberland	North East	13
1091	3.13111E+11	E06000057	Northumberland	North East	13
1092	3.13111E+11	E06000057	Northumberland	North East	13
1093	3.13111E+11	E06000057	Northumberland	North East	13
1094	3.13111E+11	E06000057	Northumberland	North East	13
1095	3.13111E+11	E06000057	Northumberland	North East	13
1096	3.13111E+11	E06000057	Northumberland	North East	13
1097	3.13111E+11	E06000057	Northumberland	North East	13
1098	3.13111E+11	E06000057	Northumberland	North East	13
1099	3.13111E+11	E06000057	Northumberland	North East	13
1100	3.13111E+11	E06000057	Northumberland	North East	13
1101	3.13111E+11	E06000057	Northumberland	North East	13
1102	3.13111E+11	E06000057	Northumberland	North East	13
1103	3.13111E+11	E06000057	Northumberland	North East	13
1104	3.13111E+11	E06000057	Northumberland	North East	13
1105	3.13111E+11	E07000028	Carlisle	North West	13
1106	3.13111E+11	E07000028	Carlisle	North West	13
1107	3.13111E+11	E07000028	Carlisle	North West	13
1108	3.13111E+11	E07000028	Carlisle	North West	13
1109	3.13111E+11	E06000057	Northumberland	North East	13
1110	3.13111E+11	E07000028	Carlisle	North West	13
1111	3.13111E+11	E07000028	Carlisle	North West	13
1112	3.13111E+11	E07000028	Carlisle	North West	13
1113	3.13111E+11	E07000028	Carlisle	North West	13
1114	3.13111E+11	E07000028	Carlisle	North West	13
1115	3.13111E+11	E07000028	Carlisle	North West	13
1116	3.13111E+11	E07000028	Carlisle	North West	13
1117	3.13111E+11	E07000028	Carlisle	North West	13
1118	3.13111E+11	E07000028	Carlisle	North West	13
1119	3.13111E+11	E07000028	Carlisle	North West	13
1120	3.13111E+11	E06000057	Northumberland	North East	13
1121	3.13111E+11	E06000057	Northumberland	North East	13
1122	3.13111E+11	E06000057	Northumberland	North East	13
1123	3.13111E+11	E06000057	Northumberland	North East	13
1124	3.13111E+11	E06000057	Northumberland	North East	13
1125	3.13111E+11	E06000057	Northumberland	North East	13
1126	3.13111E+11	E06000057	Northumberland	North East	13
1127	3.13111E+11	E06000057	Northumberland	North East	13
1128	3.13111E+11	E06000057	Northumberland	North East	13
1129	3.13111E+11	E06000057	Northumberland	North East	13
1130	3.13111E+11	E06000057	Northumberland	North East	13
1131	3.13111E+11	E06000057	Northumberland	North East	13
1132	3.13111E+11	E07000028	Carlisle	North West	13
1133	3.13111E+11	E06000057	Northumberland	North East	13
1134	3.13111E+11	E07000028	Carlisle	North West	13
1135	3.13111E+11	E07000028	Carlisle	North West	13
1136	3.13111E+11	E07000028	Carlisle	North West	13
1137	3.13111E+11	E07000028	Carlisle	North West	13
1138	3.13111E+11	E07000028	Carlisle	North West	13
1139	3.13111E+11	E07000028	Carlisle	North West	13
1140	3.13111E+11	E07000028	Carlisle	North West	13
1141	3.13111E+11	E06000057	Northumberland	North East	13
1142	3.13111E+11	E06000057	Northumberland	North East	13
1143	3.13111E+11	E07000028	Carlisle	North West	13
1144	3.13111E+11	E06000057	Northumberland	North East	13
1145	3.13111E+11	E06000057	Northumberland	North East	13
1146	3.13111E+11	E06000057	Northumberland	North East	13
1147	3.13111E+11	E06000057	Northumberland	North East	13
1148	3.13111E+11	E07000028	Carlisle	North West	13
1149	3.13111E+11	E07000028	Carlisle	North West	13
1150	3.13111E+11	E07000028	Carlisle	North West	13
1151	3.13111E+11	E07000028	Carlisle	North West	13
1152	3.13111E+11	E07000028	Carlisle	North West	13
1153	3.13111E+11	E07000028	Carlisle	North West	13
1154	3.13111E+11	E07000028	Carlisle	North West	13
1155	3.13111E+11	E07000028	Carlisle	North West	13
1156	3.13111E+11	E07000028	Carlisle	North West	13
1157	3.13111E+11	E07000028	Carlisle	North West	13
1158	3.13111E+11	E07000028	Carlisle	North West	13
1159	3.13111E+11	E07000028	Carlisle	North West	13
1160	3.13111E+11	E07000028	Carlisle	North West	13
1161	3.13111E+11	E07000028	Carlisle	North West	13
1162	3.13111E+11	E07000028	Carlisle	North West	13
1163	3.13111E+11	E07000028	Carlisle	North West	13
1164	3.13111E+11	E07000028	Carlisle	North West	13
1165	3.13111E+11	E07000028	Carlisle	North West	13
1166	3.13111E+11	E07000028	Carlisle	North West	13
1167	3.13111E+11	E07000028	Carlisle	North West	13
1168	3.13111E+11	E08000023	South Tyneside	North East	13
1169	3.13111E+11	E08000023	South Tyneside	North East	13
1170	3.13111E+11	E08000023	South Tyneside	North East	13
1171	3.13111E+11	E08000023	South Tyneside	North East	13
1172	3.13111E+11	E08000023	South Tyneside	North East	13
1173	3.13111E+11	E08000023	South Tyneside	North East	13
1174	3.13111E+11	E08000024	Sunderland	North East	13
1175	3.13111E+11	E08000024	Sunderland	North East	13
1176	3.13111E+11	E08000024	Sunderland	North East	13
1177	3.13111E+11	E08000024	Sunderland	North East	13
1178	3.13111E+11	E08000024	Sunderland	North East	13
1179	3.13111E+11	E08000024	Sunderland	North East	13
1180	3.13111E+11	E06000047	County Durham	North East	13
1181	3.13111E+11	E08000024	Sunderland	North East	13
1182	3.13111E+11	E06000047	County Durham	North East	13
1183	3.13111E+11	E06000047	County Durham	North East	13
1184	3.13111E+11	E06000047	County Durham	North East	13
1185	3.13111E+11	E06000047	County Durham	North East	13
1186	3.13111E+11	E06000047	County Durham	North East	13
1187	3.13111E+11	E06000047	County Durham	North East	13
1188	3.13111E+11	E06000003	Redcar and Cleveland	North East	13
1189	3.13111E+11	E06000003	Redcar and Cleveland	North East	13
1190	3.13111E+11	E06000003	Redcar and Cleveland	North East	13
1191	3.13111E+11	E06000003	Redcar and Cleveland	North East	13
1192	3.13111E+11	E06000003	Redcar and Cleveland	North East	13
1193	3.13111E+11	E06000047	County Durham	North East	13
1194	3.13111E+11	E06000047	County Durham	North East	13
1195	3.13111E+11	E06000047	County Durham	North East	13
1196	3.13111E+11	E06000047	County Durham	North East	13
1197	3.13111E+11	E06000047	County Durham	North East	13
1198	3.13111E+11	E06000047	County Durham	North East	13
1199	3.13111E+11	E06000047	County Durham	North East	13
1200	3.13111E+11	E06000001	Hartlepool	North East	13
1201	3.13111E+11	E06000001	Hartlepool	North East	13
1202	3.13111E+11	E06000001	Hartlepool	North East	13
1203	3.13111E+11	E06000001	Hartlepool	North East	13
1204	3.13111E+11	E06000047	County Durham	North East	13
1205	3.13111E+11	E06000047	County Durham	North East	13
1206	3.13111E+11	E06000001	Hartlepool	North East	13
1207	3.13111E+11	E06000047	County Durham	North East	13
1208	3.13111E+11	E06000001	Hartlepool	North East	13
1209	3.13111E+11	E06000001	Hartlepool	North East	13
1210	3.13111E+11	E06000001	Hartlepool	North East	13
1211	3.13111E+11	E06000001	Hartlepool	North East	13
1212	3.13111E+11	E06000001	Hartlepool	North East	13
1213	3.13111E+11	E06000001	Hartlepool	North East	13
1214	3.13111E+11	E06000001	Hartlepool	North East	13
1215	3.13111E+11	E06000001	Hartlepool	North East	13
1216	3.13111E+11	E06000003	Redcar and Cleveland	North East	13
1217	3.13111E+11	E06000003	Redcar and Cleveland	North East	13
1218	3.13111E+11	E06000003	Redcar and Cleveland	North East	13
1219	3.13111E+11	E06000003	Redcar and Cleveland	North East	13
1220	3.13111E+11	E06000003	Redcar and Cleveland	North East	13
1221	3.13111E+11	E06000003	Redcar and Cleveland	North East	13
1222	3.13111E+11	E06000004	Stockton-on-Tees	North East	13
1223	3.13111E+11	E06000004	Stockton-on-Tees	North East	13
1224	3.13111E+11	E06000003	Redcar and Cleveland	North East	13
1225	3.13111E+11	E06000002	Middlesbrough	North East	13
1226	3.13111E+11	E06000047	County Durham	North East	13
1227	3.13111E+11	E06000001	Hartlepool	North East	13
1228	3.13111E+11	E06000004	Stockton-on-Tees	North East	13
1229	3.13111E+11	E06000004	Stockton-on-Tees	North East	13
1230	3.13111E+11	E06000001	Hartlepool	North East	13
1231	3.13111E+11	E06000001	Hartlepool	North East	13
1232	3.13111E+11	E06000001	Hartlepool	North East	13
1233	3.13111E+11	E06000001	Hartlepool	North East	13
1234	3.13111E+11	E06000004	Stockton-on-Tees	North East	13
1235	3.13111E+11	E06000004	Stockton-on-Tees	North East	13
1236	3.13111E+11	E06000002	Middlesbrough	North East	13
1237	3.13111E+11	E06000004	Stockton-on-Tees	North East	13
1238	3.13111E+11	E06000004	Stockton-on-Tees	North East	13
1239	3.13111E+11	E06000004	Stockton-on-Tees	North East	13
1240	3.13111E+11	E06000004	Stockton-on-Tees	North East	13
1241	3.13111E+11	E06000004	Stockton-on-Tees	North East	13
1242	3.13111E+11	E07000168	Scarborough	Yorkshire and The Humber	13
1243	3.13111E+11	E07000168	Scarborough	Yorkshire and The Humber	13
1244	3.13111E+11	E07000168	Scarborough	Yorkshire and The Humber	13
1245	3.13111E+11	E07000168	Scarborough	Yorkshire and The Humber	13
1246	3.13111E+11	E07000168	Scarborough	Yorkshire and The Humber	13
1247	3.13111E+11	E07000168	Scarborough	Yorkshire and The Humber	13
1248	3.13111E+11	E07000168	Scarborough	Yorkshire and The Humber	13
1249	3.13111E+11	E07000168	Scarborough	Yorkshire and The Humber	13
1250	3.13111E+11	E07000168	Scarborough	Yorkshire and The Humber	13
1251	3.13111E+11	E07000168	Scarborough	Yorkshire and The Humber	13
1252	3.13111E+11	E07000168	Scarborough	Yorkshire and The Humber	13
1253	3.13111E+11	E07000168	Scarborough	Yorkshire and The Humber	13
1254	3.13111E+11	E07000168	Scarborough	Yorkshire and The Humber	13
1255	3.13111E+11	E07000168	Scarborough	Yorkshire and The Humber	13
1256	3.13111E+11	E07000168	Scarborough	Yorkshire and The Humber	13
1257	3.13111E+11	E07000168	Scarborough	Yorkshire and The Humber	13
1258	3.13111E+11	E07000168	Scarborough	Yorkshire and The Humber	13
1259	3.13111E+11	E07000168	Scarborough	Yorkshire and The Humber	13
1260	3.13111E+11	E07000168	Scarborough	Yorkshire and The Humber	13
1261	3.13111E+11	E07000168	Scarborough	Yorkshire and The Humber	13
1262	3.13111E+11	E07000168	Scarborough	Yorkshire and The Humber	13
1263	3.13111E+11	E07000168	Scarborough	Yorkshire and The Humber	13
1264	3.13111E+11	E07000168	Scarborough	Yorkshire and The Humber	13
1265	3.13111E+11	E07000168	Scarborough	Yorkshire and The Humber	13
1266	3.13111E+11	E07000168	Scarborough	Yorkshire and The Humber	13
1267	3.13111E+11	E07000168	Scarborough	Yorkshire and The Humber	13
1268	3.13111E+11	E07000168	Scarborough	Yorkshire and The Humber	13
1269	3.13111E+11	E07000168	Scarborough	Yorkshire and The Humber	13
1270	3.13111E+11	E07000168	Scarborough	Yorkshire and The Humber	13
1271	3.13111E+11	E07000168	Scarborough	Yorkshire and The Humber	13
1272	3.13111E+11	E07000168	Scarborough	Yorkshire and The Humber	13
1273	3.13111E+11	E07000168	Scarborough	Yorkshire and The Humber	13
1274	3.13111E+11	E07000168	Scarborough	Yorkshire and The Humber	13
1275	3.13111E+11	E07000168	Scarborough	Yorkshire and The Humber	13
1276	3.13111E+11	E07000168	Scarborough	Yorkshire and The Humber	13
1277	3.13111E+11	E07000168	Scarborough	Yorkshire and The Humber	13
1278	3.13111E+11	E07000168	Scarborough	Yorkshire and The Humber	13
1279	3.13111E+11	E07000167	Ryedale	Yorkshire and The Humber	13
1280	3.13111E+11	E07000168	Scarborough	Yorkshire and The Humber	13
1281	3.13111E+11	E07000167	Ryedale	Yorkshire and The Humber	13
1282	3.13111E+11	E07000167	Ryedale	Yorkshire and The Humber	13
1283	3.13111E+11	E07000168	Scarborough	Yorkshire and The Humber	13
1284	3.13111E+11	E07000168	Scarborough	Yorkshire and The Humber	13
1285	3.13111E+11	E07000168	Scarborough	Yorkshire and The Humber	13
1286	3.13111E+11	E07000168	Scarborough	Yorkshire and The Humber	13
1287	3.13111E+11	E07000168	Scarborough	Yorkshire and The Humber	13
1288	3.13111E+11	E07000168	Scarborough	Yorkshire and The Humber	13
1289	3.13111E+11	E07000168	Scarborough	Yorkshire and The Humber	13
1290	3.13111E+11	E07000168	Scarborough	Yorkshire and The Humber	13
1291	3.13111E+11	E07000167	Ryedale	Yorkshire and The Humber	13
1292	3.13111E+11	E07000167	Ryedale	Yorkshire and The Humber	13
1293	3.13111E+11	E07000167	Ryedale	Yorkshire and The Humber	13
1294	3.13111E+11	E07000167	Ryedale	Yorkshire and The Humber	13
1295	3.13111E+11	E07000168	Scarborough	Yorkshire and The Humber	13
1296	3.13111E+11	E07000168	Scarborough	Yorkshire and The Humber	13
1297	3.13111E+11	E07000168	Scarborough	Yorkshire and The Humber	13
1298	3.13111E+11	E07000168	Scarborough	Yorkshire and The Humber	13
1299	3.13111E+11	E07000168	Scarborough	Yorkshire and The Humber	13
1300	3.13111E+11	E07000168	Scarborough	Yorkshire and The Humber	13
1301	3.13111E+11	E07000168	Scarborough	Yorkshire and The Humber	13
1302	3.13111E+11	E07000168	Scarborough	Yorkshire and The Humber	13
1303	3.13111E+11	E07000168	Scarborough	Yorkshire and The Humber	13
1304	3.13111E+11	E07000168	Scarborough	Yorkshire and The Humber	13
1305	3.13111E+11	E07000168	Scarborough	Yorkshire and The Humber	13
1306	3.13111E+11	E07000168	Scarborough	Yorkshire and The Humber	13
1307	3.13111E+11	E07000168	Scarborough	Yorkshire and The Humber	13
1308	3.13111E+11	E07000168	Scarborough	Yorkshire and The Humber	13
1309	3.13111E+11	E07000168	Scarborough	Yorkshire and The Humber	13
1310	3.13111E+11	E07000168	Scarborough	Yorkshire and The Humber	13
1311	3.13111E+11	E07000168	Scarborough	Yorkshire and The Humber	13
1312	3.13111E+11	E07000168	Scarborough	Yorkshire and The Humber	13
1313	3.13111E+11	E07000168	Scarborough	Yorkshire and The Humber	13
1314	3.13111E+11	E07000168	Scarborough	Yorkshire and The Humber	13
1315	3.13111E+11	E07000168	Scarborough	Yorkshire and The Humber	13
1316	3.13111E+11	E07000168	Scarborough	Yorkshire and The Humber	13
1317	3.13111E+11	E07000168	Scarborough	Yorkshire and The Humber	13
1318	3.13111E+11	E07000168	Scarborough	Yorkshire and The Humber	13
1319	3.13111E+11	E06000011	East Riding of Yorkshire	Yorkshire and The Humber	13
1320	3.13111E+11	E07000168	Scarborough	Yorkshire and The Humber	13
1321	3.13111E+11	E07000167	Ryedale	Yorkshire and The Humber	13
1322	3.13111E+11	E07000167	Ryedale	Yorkshire and The Humber	13
1323	3.13111E+11	E07000167	Ryedale	Yorkshire and The Humber	13
1324	3.13111E+11	E07000167	Ryedale	Yorkshire and The Humber	13
1325	3.13111E+11	E07000167	Ryedale	Yorkshire and The Humber	13
1326	3.13111E+11	E07000167	Ryedale	Yorkshire and The Humber	13
1327	3.13111E+11	E07000167	Ryedale	Yorkshire and The Humber	13
1328	3.13111E+11	E07000168	Scarborough	Yorkshire and The Humber	13
1329	3.13111E+11	E07000168	Scarborough	Yorkshire and The Humber	13
1330	3.13111E+11	E07000168	Scarborough	Yorkshire and The Humber	13
1331	3.13111E+11	E07000168	Scarborough	Yorkshire and The Humber	13
1332	3.13111E+11	E07000168	Scarborough	Yorkshire and The Humber	13
1333	3.13111E+11	E07000168	Scarborough	Yorkshire and The Humber	13
1334	3.13111E+11	E07000167	Ryedale	Yorkshire and The Humber	13
1335	3.13111E+11	E07000167	Ryedale	Yorkshire and The Humber	13
1336	3.13111E+11	E07000167	Ryedale	Yorkshire and The Humber	13
1337	3.13111E+11	E07000167	Ryedale	Yorkshire and The Humber	13
1338	3.13111E+11	E07000167	Ryedale	Yorkshire and The Humber	13
1339	3.13111E+11	E07000167	Ryedale	Yorkshire and The Humber	13
1340	3.13111E+11	E06000004	Stockton-on-Tees	North East	13
1341	3.13111E+11	E06000004	Stockton-on-Tees	North East	13
1342	3.13111E+11	E06000004	Stockton-on-Tees	North East	13
1343	3.13111E+11	E06000004	Stockton-on-Tees	North East	13
1344	3.13111E+11	E06000004	Stockton-on-Tees	North East	13
1345	3.13111E+11	E06000002	Middlesbrough	North East	13
1346	3.13111E+11	E06000002	Middlesbrough	North East	13
1347	3.13111E+11	E06000004	Stockton-on-Tees	North East	13
1348	3.13111E+11	E06000004	Stockton-on-Tees	North East	13
1349	3.13111E+11	E06000002	Middlesbrough	North East	13
1350	3.13111E+11	E06000004	Stockton-on-Tees	North East	13
1351	3.13111E+11	E06000004	Stockton-on-Tees	North East	13
1352	3.13111E+11	E06000004	Stockton-on-Tees	North East	13
1353	3.13111E+11	E06000004	Stockton-on-Tees	North East	13
1354	3.13111E+11	E06000004	Stockton-on-Tees	North East	13
1355	3.13111E+11	E06000004	Stockton-on-Tees	North East	13
1356	3.13111E+11	E06000002	Middlesbrough	North East	13
1357	3.13111E+11	E06000002	Middlesbrough	North East	13
1358	3.13111E+11	E06000002	Middlesbrough	North East	13
1359	3.13111E+11	E06000002	Middlesbrough	North East	13
1360	3.13111E+11	E06000003	Redcar and Cleveland	North East	13
1361	3.13111E+11	E06000003	Redcar and Cleveland	North East	13
1362	3.13111E+11	E06000003	Redcar and Cleveland	North East	13
1363	3.13111E+11	E06000003	Redcar and Cleveland	North East	13
1364	3.13111E+11	E06000003	Redcar and Cleveland	North East	13
1365	3.13111E+11	E06000003	Redcar and Cleveland	North East	13
1366	3.13111E+11	E07000164	Hambleton	Yorkshire and The Humber	13
1367	3.13111E+11	E07000164	Hambleton	Yorkshire and The Humber	13
1368	3.13111E+11	E06000002	Middlesbrough	North East	13
1369	3.13111E+11	E06000002	Middlesbrough	North East	13
1370	3.13111E+11	E07000164	Hambleton	Yorkshire and The Humber	13
1371	3.13111E+11	E07000164	Hambleton	Yorkshire and The Humber	13
1372	3.13111E+11	E07000164	Hambleton	Yorkshire and The Humber	13
1373	3.13111E+11	E07000164	Hambleton	Yorkshire and The Humber	13
1374	3.13111E+11	E07000164	Hambleton	Yorkshire and The Humber	13
1375	3.13111E+11	E07000164	Hambleton	Yorkshire and The Humber	13
1376	3.13111E+11	E07000164	Hambleton	Yorkshire and The Humber	13
1377	3.13111E+11	E07000164	Hambleton	Yorkshire and The Humber	13
1378	3.13111E+11	E07000164	Hambleton	Yorkshire and The Humber	13
1379	3.13111E+11	E07000164	Hambleton	Yorkshire and The Humber	13
1380	3.13111E+11	E07000164	Hambleton	Yorkshire and The Humber	13
1381	3.13111E+11	E07000164	Hambleton	Yorkshire and The Humber	13
1382	3.13111E+11	E07000164	Hambleton	Yorkshire and The Humber	13
1383	3.13111E+11	E07000164	Hambleton	Yorkshire and The Humber	13
1384	3.13111E+11	E07000164	Hambleton	Yorkshire and The Humber	13
1385	3.13111E+11	E07000164	Hambleton	Yorkshire and The Humber	13
1386	3.13111E+11	E07000164	Hambleton	Yorkshire and The Humber	13
1387	3.13111E+11	E07000164	Hambleton	Yorkshire and The Humber	13
1388	3.13111E+11	E07000164	Hambleton	Yorkshire and The Humber	13
1389	3.13111E+11	E07000164	Hambleton	Yorkshire and The Humber	13
1390	3.13111E+11	E07000164	Hambleton	Yorkshire and The Humber	13
1391	3.13111E+11	E07000164	Hambleton	Yorkshire and The Humber	13
1392	3.13111E+11	E07000164	Hambleton	Yorkshire and The Humber	13
1393	3.13111E+11	E07000164	Hambleton	Yorkshire and The Humber	13
1394	3.13111E+11	E07000164	Hambleton	Yorkshire and The Humber	13
1395	3.13111E+11	E07000164	Hambleton	Yorkshire and The Humber	13
1396	3.13111E+11	E07000164	Hambleton	Yorkshire and The Humber	13
1397	3.13111E+11	E07000164	Hambleton	Yorkshire and The Humber	13
1398	3.13111E+11	E07000164	Hambleton	Yorkshire and The Humber	13
1399	3.13111E+11	E07000164	Hambleton	Yorkshire and The Humber	13
1400	3.13111E+11	E07000164	Hambleton	Yorkshire and The Humber	13
1401	3.13111E+11	E07000164	Hambleton	Yorkshire and The Humber	13
1402	3.13111E+11	E07000164	Hambleton	Yorkshire and The Humber	13
1403	3.13111E+11	E07000164	Hambleton	Yorkshire and The Humber	13
1404	3.13111E+11	E06000003	Redcar and Cleveland	North East	13
1405	3.13111E+11	E06000003	Redcar and Cleveland	North East	13
1406	3.13111E+11	E06000003	Redcar and Cleveland	North East	13
1407	3.13111E+11	E06000003	Redcar and Cleveland	North East	13
1408	3.13111E+11	E06000003	Redcar and Cleveland	North East	13
1409	3.13111E+11	E06000003	Redcar and Cleveland	North East	13
1410	3.13111E+11	E06000003	Redcar and Cleveland	North East	13
1411	3.13111E+11	E06000003	Redcar and Cleveland	North East	13
1412	3.13111E+11	E06000003	Redcar and Cleveland	North East	13
1413	3.13111E+11	E06000003	Redcar and Cleveland	North East	13
1414	3.13111E+11	E07000168	Scarborough	Yorkshire and The Humber	13
1415	3.13111E+11	E07000168	Scarborough	Yorkshire and The Humber	13
1416	3.13111E+11	E06000003	Redcar and Cleveland	North East	13
1417	3.13111E+11	E06000003	Redcar and Cleveland	North East	13
1418	3.13111E+11	E07000168	Scarborough	Yorkshire and The Humber	13
1419	3.13111E+11	E07000164	Hambleton	Yorkshire and The Humber	13
1420	3.13111E+11	E06000003	Redcar and Cleveland	North East	13
1421	3.13111E+11	E06000003	Redcar and Cleveland	North East	13
1422	3.13111E+11	E07000168	Scarborough	Yorkshire and The Humber	13
1423	3.13111E+11	E06000003	Redcar and Cleveland	North East	13
1424	3.13111E+11	E07000168	Scarborough	Yorkshire and The Humber	13
1425	3.13111E+11	E07000168	Scarborough	Yorkshire and The Humber	13
1426	3.13111E+11	E07000168	Scarborough	Yorkshire and The Humber	13
1427	3.13111E+11	E07000168	Scarborough	Yorkshire and The Humber	13
1428	3.13111E+11	E07000168	Scarborough	Yorkshire and The Humber	13
1429	3.13111E+11	E07000168	Scarborough	Yorkshire and The Humber	13
1430	3.13111E+11	E07000168	Scarborough	Yorkshire and The Humber	13
1431	3.13111E+11	E06000003	Redcar and Cleveland	North East	13
1432	3.13111E+11	E07000168	Scarborough	Yorkshire and The Humber	13
1433	3.13111E+11	E07000168	Scarborough	Yorkshire and The Humber	13
1434	3.13111E+11	E07000168	Scarborough	Yorkshire and The Humber	13
1435	3.13111E+11	E07000168	Scarborough	Yorkshire and The Humber	13
1436	3.13111E+11	E07000168	Scarborough	Yorkshire and The Humber	13
1437	3.13111E+11	E07000168	Scarborough	Yorkshire and The Humber	13
1438	3.13111E+11	E07000168	Scarborough	Yorkshire and The Humber	13
1439	3.13111E+11	E07000168	Scarborough	Yorkshire and The Humber	13
1440	3.13111E+11	E07000168	Scarborough	Yorkshire and The Humber	13
1441	3.13111E+11	E07000168	Scarborough	Yorkshire and The Humber	13
1442	3.13111E+11	E07000168	Scarborough	Yorkshire and The Humber	13
1443	3.13111E+11	E07000168	Scarborough	Yorkshire and The Humber	13
1444	3.13111E+11	E07000168	Scarborough	Yorkshire and The Humber	13
1445	3.13111E+11	E07000168	Scarborough	Yorkshire and The Humber	13
1446	3.13111E+11	E07000168	Scarborough	Yorkshire and The Humber	13
1447	3.13111E+11	E07000168	Scarborough	Yorkshire and The Humber	13
1448	3.13111E+11	E07000168	Scarborough	Yorkshire and The Humber	13
1449	3.13111E+11	E07000168	Scarborough	Yorkshire and The Humber	13
1450	3.13111E+11	E07000168	Scarborough	Yorkshire and The Humber	13
1451	3.13111E+11	E07000168	Scarborough	Yorkshire and The Humber	13
1452	3.13111E+11	E07000168	Scarborough	Yorkshire and The Humber	13
1453	3.13111E+11	E07000168	Scarborough	Yorkshire and The Humber	13
1454	3.13111E+11	E07000168	Scarborough	Yorkshire and The Humber	13
1455	3.13111E+11	E07000168	Scarborough	Yorkshire and The Humber	13
1456	3.13111E+11	E07000168	Scarborough	Yorkshire and The Humber	13
1457	3.13111E+11	E07000168	Scarborough	Yorkshire and The Humber	13
1458	3.13111E+11	E07000168	Scarborough	Yorkshire and The Humber	13
1459	3.13111E+11	E07000168	Scarborough	Yorkshire and The Humber	13
1460	3.13111E+11	E07000168	Scarborough	Yorkshire and The Humber	13
1461	3.13111E+11	E07000167	Ryedale	Yorkshire and The Humber	13
1462	3.13111E+11	E07000167	Ryedale	Yorkshire and The Humber	13
1463	3.13111E+11	E07000168	Scarborough	Yorkshire and The Humber	13
1464	3.13111E+11	E07000168	Scarborough	Yorkshire and The Humber	13
1465	3.13111E+11	E07000167	Ryedale	Yorkshire and The Humber	13
1466	3.13111E+11	E07000167	Ryedale	Yorkshire and The Humber	13
1467	3.13111E+11	E07000167	Ryedale	Yorkshire and The Humber	13
1468	3.13111E+11	E07000167	Ryedale	Yorkshire and The Humber	13
1469	3.13111E+11	E07000167	Ryedale	Yorkshire and The Humber	13
1470	3.13111E+11	E07000167	Ryedale	Yorkshire and The Humber	13
1471	3.13111E+11	E07000167	Ryedale	Yorkshire and The Humber	13
1472	3.13111E+11	E07000167	Ryedale	Yorkshire and The Humber	13
1473	3.13111E+11	E07000167	Ryedale	Yorkshire and The Humber	13
1474	3.13111E+11	E07000167	Ryedale	Yorkshire and The Humber	13
1475	3.13111E+11	E07000167	Ryedale	Yorkshire and The Humber	13
1476	3.13111E+11	E07000167	Ryedale	Yorkshire and The Humber	13
1477	3.13111E+11	E07000167	Ryedale	Yorkshire and The Humber	13
1478	3.13111E+11	E07000167	Ryedale	Yorkshire and The Humber	13
1479	3.13111E+11	E07000167	Ryedale	Yorkshire and The Humber	13
1480	3.13111E+11	E07000167	Ryedale	Yorkshire and The Humber	13
1481	3.13111E+11	E07000167	Ryedale	Yorkshire and The Humber	13
1482	3.13111E+11	E07000167	Ryedale	Yorkshire and The Humber	13
1483	3.13111E+11	E07000167	Ryedale	Yorkshire and The Humber	13
1484	3.13111E+11	E07000167	Ryedale	Yorkshire and The Humber	13
1485	3.13111E+11	E07000167	Ryedale	Yorkshire and The Humber	13
1486	3.13111E+11	E07000167	Ryedale	Yorkshire and The Humber	13
1487	3.13111E+11	E07000168	Scarborough	Yorkshire and The Humber	13
1488	3.13111E+11	E07000168	Scarborough	Yorkshire and The Humber	13
1489	3.13111E+11	E07000167	Ryedale	Yorkshire and The Humber	13
1490	3.13111E+11	E07000167	Ryedale	Yorkshire and The Humber	13
1491	3.13111E+11	E07000167	Ryedale	Yorkshire and The Humber	13
1492	3.13111E+11	E07000167	Ryedale	Yorkshire and The Humber	13
1493	3.13111E+11	E07000167	Ryedale	Yorkshire and The Humber	13
1494	3.13111E+11	E07000167	Ryedale	Yorkshire and The Humber	13
1495	3.13111E+11	E07000167	Ryedale	Yorkshire and The Humber	13
1496	3.13111E+11	E07000167	Ryedale	Yorkshire and The Humber	13
1497	3.13111E+11	E07000167	Ryedale	Yorkshire and The Humber	13
1498	3.13111E+11	E07000167	Ryedale	Yorkshire and The Humber	13
1499	3.13111E+11	E07000167	Ryedale	Yorkshire and The Humber	13
1500	3.13111E+11	E07000167	Ryedale	Yorkshire and The Humber	13
1501	3.13111E+11	E07000167	Ryedale	Yorkshire and The Humber	13
1502	3.13111E+11	E07000167	Ryedale	Yorkshire and The Humber	13
1503	3.13111E+11	E07000167	Ryedale	Yorkshire and The Humber	13
1504	3.13111E+11	E07000167	Ryedale	Yorkshire and The Humber	13
1505	3.13111E+11	E07000167	Ryedale	Yorkshire and The Humber	13
1506	3.13111E+11	E07000167	Ryedale	Yorkshire and The Humber	13
1507	3.13111E+11	E07000167	Ryedale	Yorkshire and The Humber	13
1508	3.13111E+11	E07000167	Ryedale	Yorkshire and The Humber	13
1509	3.13111E+11	E07000167	Ryedale	Yorkshire and The Humber	13
1510	3.13111E+11	E07000167	Ryedale	Yorkshire and The Humber	13
1511	3.13111E+11	E07000167	Ryedale	Yorkshire and The Humber	13
1512	3.13111E+11	E07000167	Ryedale	Yorkshire and The Humber	13
1513	3.13111E+11	E07000167	Ryedale	Yorkshire and The Humber	13
1514	3.13111E+11	E07000167	Ryedale	Yorkshire and The Humber	13
1515	3.13111E+11	E07000167	Ryedale	Yorkshire and The Humber	13
1516	3.13111E+11	E07000167	Ryedale	Yorkshire and The Humber	13
1517	3.13111E+11	E07000167	Ryedale	Yorkshire and The Humber	13
1518	3.13111E+11	E07000167	Ryedale	Yorkshire and The Humber	13
1519	3.13111E+11	E07000167	Ryedale	Yorkshire and The Humber	13
1520	3.13111E+11	E07000167	Ryedale	Yorkshire and The Humber	13
1521	3.13111E+11	E07000167	Ryedale	Yorkshire and The Humber	13
1522	3.13111E+11	E07000167	Ryedale	Yorkshire and The Humber	13
1523	3.13111E+11	E07000167	Ryedale	Yorkshire and The Humber	13
1524	3.13111E+11	E07000167	Ryedale	Yorkshire and The Humber	13
1525	3.13111E+11	E07000167	Ryedale	Yorkshire and The Humber	13
1526	3.13111E+11	E07000167	Ryedale	Yorkshire and The Humber	13
1527	3.13111E+11	E07000167	Ryedale	Yorkshire and The Humber	13
1528	3.13111E+11	E07000167	Ryedale	Yorkshire and The Humber	13
1529	3.13111E+11	E07000167	Ryedale	Yorkshire and The Humber	13
1530	3.13111E+11	E07000167	Ryedale	Yorkshire and The Humber	13
1531	3.13111E+11	E07000164	Hambleton	Yorkshire and The Humber	13
1532	3.13111E+11	E07000164	Hambleton	Yorkshire and The Humber	13
1533	3.13111E+11	E07000164	Hambleton	Yorkshire and The Humber	13
1534	3.13111E+11	E07000164	Hambleton	Yorkshire and The Humber	13
1535	3.13111E+11	E07000164	Hambleton	Yorkshire and The Humber	13
1536	3.13111E+11	E07000164	Hambleton	Yorkshire and The Humber	13
1537	3.13111E+11	E07000164	Hambleton	Yorkshire and The Humber	13
1538	3.13111E+11	E07000164	Hambleton	Yorkshire and The Humber	13
1539	3.13111E+11	E07000164	Hambleton	Yorkshire and The Humber	13
1540	3.13111E+11	E07000164	Hambleton	Yorkshire and The Humber	13
1541	3.13111E+11	E07000164	Hambleton	Yorkshire and The Humber	13
1542	3.13111E+11	E07000164	Hambleton	Yorkshire and The Humber	13
1543	3.13111E+11	E07000164	Hambleton	Yorkshire and The Humber	13
1544	3.13111E+11	E07000164	Hambleton	Yorkshire and The Humber	13
1545	3.13111E+11	E07000164	Hambleton	Yorkshire and The Humber	13
1546	3.13111E+11	E07000164	Hambleton	Yorkshire and The Humber	13
1547	3.13111E+11	E07000167	Ryedale	Yorkshire and The Humber	13
1548	3.13111E+11	E07000167	Ryedale	Yorkshire and The Humber	13
1549	3.13111E+11	E07000167	Ryedale	Yorkshire and The Humber	13
1550	3.13111E+11	E07000167	Ryedale	Yorkshire and The Humber	13
1551	3.13111E+11	E07000164	Hambleton	Yorkshire and The Humber	13
1552	3.13111E+11	E07000164	Hambleton	Yorkshire and The Humber	13
1553	3.13111E+11	E07000167	Ryedale	Yorkshire and The Humber	13
1554	3.13111E+11	E07000167	Ryedale	Yorkshire and The Humber	13
1555	3.13111E+11	E07000167	Ryedale	Yorkshire and The Humber	13
1556	3.13111E+11	E07000167	Ryedale	Yorkshire and The Humber	13
1557	3.13111E+11	E07000167	Ryedale	Yorkshire and The Humber	13
1558	3.13111E+11	E07000167	Ryedale	Yorkshire and The Humber	13
1559	3.13111E+11	E07000167	Ryedale	Yorkshire and The Humber	13
1560	3.13111E+11	E07000167	Ryedale	Yorkshire and The Humber	13
1561	3.13111E+11	E07000167	Ryedale	Yorkshire and The Humber	13
1562	3.13111E+11	E07000167	Ryedale	Yorkshire and The Humber	13
1563	3.13111E+11	E07000164	Hambleton	Yorkshire and The Humber	13
1564	3.13111E+11	E07000167	Ryedale	Yorkshire and The Humber	13
1565	3.13111E+11	E07000167	Ryedale	Yorkshire and The Humber	13
1566	3.13111E+11	E07000164	Hambleton	Yorkshire and The Humber	13
1567	3.13111E+11	E07000167	Ryedale	Yorkshire and The Humber	13
1568	3.13111E+11	E07000167	Ryedale	Yorkshire and The Humber	13
1569	3.13111E+11	E07000167	Ryedale	Yorkshire and The Humber	13
1570	3.13111E+11	E07000167	Ryedale	Yorkshire and The Humber	13
1571	3.13111E+11	E07000167	Ryedale	Yorkshire and The Humber	13
1572	3.13111E+11	E07000167	Ryedale	Yorkshire and The Humber	13
1573	3.13111E+11	E07000167	Ryedale	Yorkshire and The Humber	13
1574	3.13111E+11	E07000164	Hambleton	Yorkshire and The Humber	13
1575	3.13111E+11	E07000164	Hambleton	Yorkshire and The Humber	13
1576	3.13111E+11	E07000164	Hambleton	Yorkshire and The Humber	13
1577	3.13111E+11	E07000164	Hambleton	Yorkshire and The Humber	13
1578	3.13111E+11	E07000164	Hambleton	Yorkshire and The Humber	13
1579	3.13111E+11	E07000164	Hambleton	Yorkshire and The Humber	13
1580	3.13111E+11	E07000164	Hambleton	Yorkshire and The Humber	13
1581	3.13111E+11	E07000164	Hambleton	Yorkshire and The Humber	13
1582	3.13111E+11	E07000164	Hambleton	Yorkshire and The Humber	13
1583	3.13111E+11	E07000164	Hambleton	Yorkshire and The Humber	13
1584	3.13111E+11	E07000164	Hambleton	Yorkshire and The Humber	13
1585	3.13111E+11	E07000164	Hambleton	Yorkshire and The Humber	13
1586	3.13111E+11	E07000164	Hambleton	Yorkshire and The Humber	13
1587	3.13111E+11	E07000164	Hambleton	Yorkshire and The Humber	13
1588	3.13111E+11	E07000164	Hambleton	Yorkshire and The Humber	13
1589	3.13111E+11	E07000164	Hambleton	Yorkshire and The Humber	13
1590	3.13111E+11	E07000164	Hambleton	Yorkshire and The Humber	13
1591	3.13111E+11	E07000164	Hambleton	Yorkshire and The Humber	13
1592	3.13111E+11	E07000164	Hambleton	Yorkshire and The Humber	13
1593	3.13111E+11	E07000164	Hambleton	Yorkshire and The Humber	13
1594	3.13111E+11	E07000165	Harrogate	Yorkshire and The Humber	13
1595	3.13111E+11	E07000028	Carlisle	North West	13
1596	3.13111E+11	E07000028	Carlisle	North West	13
1597	3.13111E+11	E07000028	Carlisle	North West	13
1598	3.13111E+11	E07000028	Carlisle	North West	13
1599	3.13111E+11	E07000028	Carlisle	North West	13
1600	3.13111E+11	E07000028	Carlisle	North West	13
1601	3.13111E+11	E07000028	Carlisle	North West	13
1602	3.13111E+11	E07000028	Carlisle	North West	13
1603	3.13111E+11	E07000028	Carlisle	North West	13
1604	3.13111E+11	E07000028	Carlisle	North West	13
1605	3.13111E+11	E07000028	Carlisle	North West	13
1606	3.13111E+11	E07000028	Carlisle	North West	13
1607	3.13111E+11	E07000028	Carlisle	North West	13
1608	3.13111E+11	E07000028	Carlisle	North West	13
1609	3.13111E+11	E07000028	Carlisle	North West	13
1610	3.13111E+11	E07000028	Carlisle	North West	13
1611	3.13111E+11	E07000028	Carlisle	North West	13
1612	3.13111E+11	E06000057	Northumberland	North East	13
1613	3.13111E+11	E07000028	Carlisle	North West	13
1614	3.13111E+11	E07000028	Carlisle	North West	13
1615	3.13111E+11	E06000057	Northumberland	North East	13
1616	3.13111E+11	E06000057	Northumberland	North East	13
1617	3.13111E+11	E06000057	Northumberland	North East	13
1618	3.13111E+11	E06000057	Northumberland	North East	13
1619	3.13111E+11	E06000057	Northumberland	North East	13
1620	3.13111E+11	E06000057	Northumberland	North East	13
1621	3.13111E+11	E06000057	Northumberland	North East	13
1622	3.13111E+11	E06000057	Northumberland	North East	13
1623	3.13111E+11	E07000028	Carlisle	North West	13
1624	3.13111E+11	E07000028	Carlisle	North West	13
1625	3.13111E+11	E06000057	Northumberland	North East	13
1626	3.13111E+11	E07000028	Carlisle	North West	13
1627	3.13111E+11	E07000028	Carlisle	North West	13
1628	3.13111E+11	E06000057	Northumberland	North East	13
1629	3.13111E+11	E06000057	Northumberland	North East	13
1630	3.13111E+11	E07000030	Eden	North West	13
1631	3.13111E+11	E06000057	Northumberland	North East	13
1632	3.13111E+11	E06000057	Northumberland	North East	13
1633	3.13111E+11	E06000057	Northumberland	North East	13
1634	3.13111E+11	E06000057	Northumberland	North East	13
1635	3.13111E+11	E06000057	Northumberland	North East	13
1636	3.13111E+11	E06000057	Northumberland	North East	13
1637	3.13111E+11	E07000030	Eden	North West	13
1638	3.13111E+11	E07000030	Eden	North West	13
1639	3.13111E+11	E07000030	Eden	North West	13
1640	3.13111E+11	E07000030	Eden	North West	13
1641	3.13111E+11	E07000030	Eden	North West	13
1642	3.13111E+11	E07000030	Eden	North West	13
1643	3.13111E+11	E07000028	Carlisle	North West	13
1644	3.13111E+11	E07000028	Carlisle	North West	13
1645	3.13111E+11	E07000028	Carlisle	North West	13
1646	3.13111E+11	E07000028	Carlisle	North West	13
1647	3.13111E+11	E07000028	Carlisle	North West	13
1648	3.13111E+11	E07000028	Carlisle	North West	13
1649	3.13111E+11	E07000030	Eden	North West	13
1650	3.13111E+11	E07000028	Carlisle	North West	13
1651	3.13111E+11	E07000028	Carlisle	North West	13
1652	3.13111E+11	E07000030	Eden	North West	13
1653	3.13111E+11	E07000030	Eden	North West	13
1654	3.13111E+11	E07000030	Eden	North West	13
1655	3.13111E+11	E07000028	Carlisle	North West	13
1656	3.13111E+11	E07000030	Eden	North West	13
1657	3.13111E+11	E07000030	Eden	North West	13
1658	3.13111E+11	E07000030	Eden	North West	13
1659	3.13111E+11	E06000057	Northumberland	North East	13
1660	3.13111E+11	E06000057	Northumberland	North East	13
1661	3.13111E+11	E06000057	Northumberland	North East	13
1662	3.13111E+11	E06000057	Northumberland	North East	13
1663	3.13111E+11	E06000057	Northumberland	North East	13
1664	3.13111E+11	E06000057	Northumberland	North East	13
1665	3.13111E+11	E06000057	Northumberland	North East	13
1666	3.13111E+11	E06000057	Northumberland	North East	13
1667	3.13111E+11	E06000057	Northumberland	North East	13
1668	3.13111E+11	E06000057	Northumberland	North East	13
1669	3.13111E+11	E06000057	Northumberland	North East	13
1670	3.13111E+11	E06000057	Northumberland	North East	13
1671	3.13111E+11	E06000057	Northumberland	North East	13
1672	3.13111E+11	E06000057	Northumberland	North East	13
1673	3.13111E+11	E06000057	Northumberland	North East	13
1674	3.13111E+11	E06000057	Northumberland	North East	13
1675	3.13111E+11	E06000057	Northumberland	North East	13
1676	3.13111E+11	E06000057	Northumberland	North East	13
1677	3.13111E+11	E06000057	Northumberland	North East	13
1678	3.13111E+11	E06000057	Northumberland	North East	13
1679	3.13111E+11	E06000057	Northumberland	North East	13
1680	3.13111E+11	E06000057	Northumberland	North East	13
1681	3.13111E+11	E06000057	Northumberland	North East	13
1682	3.13111E+11	E06000057	Northumberland	North East	13
1683	3.13111E+11	E06000057	Northumberland	North East	13
1684	3.13111E+11	E06000057	Northumberland	North East	13
1685	3.13111E+11	E06000057	Northumberland	North East	13
1686	3.13111E+11	E06000057	Northumberland	North East	13
1687	3.13111E+11	E06000057	Northumberland	North East	13
1688	3.13111E+11	E06000057	Northumberland	North East	13
1689	3.13111E+11	E06000057	Northumberland	North East	13
1690	3.13111E+11	E06000057	Northumberland	North East	13
1691	3.13111E+11	E06000057	Northumberland	North East	13
1692	3.13111E+11	E06000057	Northumberland	North East	13
1693	3.13111E+11	E06000057	Northumberland	North East	13
1694	3.13111E+11	E06000057	Northumberland	North East	13
1695	3.13111E+11	E06000057	Northumberland	North East	13
1696	3.13111E+11	E06000057	Northumberland	North East	13
1697	3.13111E+11	E06000047	County Durham	North East	13
1698	3.13111E+11	E06000057	Northumberland	North East	13
1699	3.13111E+11	E06000047	County Durham	North East	13
1700	3.13111E+11	E06000047	County Durham	North East	13
1701	3.13111E+11	E06000047	County Durham	North East	13
1702	3.13111E+11	E06000047	County Durham	North East	13
1703	3.13111E+11	E06000057	Northumberland	North East	13
1704	3.13111E+11	E06000057	Northumberland	North East	13
1705	3.13111E+11	E06000047	County Durham	North East	13
1706	3.13111E+11	E06000047	County Durham	North East	13
1707	3.13111E+11	E06000057	Northumberland	North East	13
1708	3.13111E+11	E06000057	Northumberland	North East	13
1709	3.13111E+11	E06000057	Northumberland	North East	13
1710	3.13111E+11	E06000057	Northumberland	North East	13
1711	3.13111E+11	E06000057	Northumberland	North East	13
1712	3.13111E+11	E06000057	Northumberland	North East	13
1713	3.13111E+11	E06000057	Northumberland	North East	13
1714	3.13111E+11	E06000057	Northumberland	North East	13
1715	3.13111E+11	E06000057	Northumberland	North East	13
1716	3.13111E+11	E06000057	Northumberland	North East	13
1717	3.13111E+11	E06000047	County Durham	North East	13
1718	3.13111E+11	E07000030	Eden	North West	13
1719	3.13111E+11	E07000030	Eden	North West	13
1720	3.13111E+11	E07000030	Eden	North West	13
1721	3.13111E+11	E07000030	Eden	North West	13
1722	3.13111E+11	E07000030	Eden	North West	13
1723	3.13111E+11	E07000030	Eden	North West	13
1724	3.13111E+11	E07000030	Eden	North West	13
1725	3.13111E+11	E07000030	Eden	North West	13
1726	3.13111E+11	E07000030	Eden	North West	13
1727	3.13111E+11	E07000030	Eden	North West	13
1728	3.13111E+11	E06000047	County Durham	North East	13
1729	3.13111E+11	E06000047	County Durham	North East	13
1730	3.13111E+11	E07000030	Eden	North West	13
1731	3.13111E+11	E06000047	County Durham	North East	13
1732	3.13111E+11	E06000047	County Durham	North East	13
1733	3.13111E+11	E06000047	County Durham	North East	13
1734	3.13111E+11	E06000047	County Durham	North East	13
1735	3.13111E+11	E07000030	Eden	North West	13
1736	3.13111E+11	E07000030	Eden	North West	13
1737	3.13111E+11	E07000030	Eden	North West	13
1738	3.13111E+11	E07000030	Eden	North West	13
1739	3.13111E+11	E06000047	County Durham	North East	13
1740	3.13111E+11	E06000047	County Durham	North East	13
1741	3.13111E+11	E06000047	County Durham	North East	13
1742	3.13111E+11	E06000047	County Durham	North East	13
1743	3.13111E+11	E06000047	County Durham	North East	13
1744	3.13111E+11	E06000047	County Durham	North East	13
1745	3.13111E+11	E06000047	County Durham	North East	13
1746	3.13111E+11	E06000047	County Durham	North East	13
1747	3.13111E+11	E06000047	County Durham	North East	13
1748	3.13111E+11	E06000047	County Durham	North East	13
1749	3.13111E+11	E06000047	County Durham	North East	13
1750	3.13111E+11	E06000047	County Durham	North East	13
1751	3.13111E+11	E06000047	County Durham	North East	13
1752	3.13111E+11	E06000047	County Durham	North East	13
1753	3.13111E+11	E06000047	County Durham	North East	13
1754	3.13111E+11	E06000047	County Durham	North East	13
1755	3.13111E+11	E06000047	County Durham	North East	13
1756	3.13111E+11	E06000047	County Durham	North East	13
1757	3.13111E+11	E06000047	County Durham	North East	13
1758	3.13111E+11	E06000047	County Durham	North East	13
1759	3.13111E+11	E06000047	County Durham	North East	13
1760	3.13111E+11	E06000047	County Durham	North East	13
1761	3.13111E+11	E06000047	County Durham	North East	13
1762	3.13111E+11	E06000047	County Durham	North East	13
1763	3.13111E+11	E06000047	County Durham	North East	13
1764	3.13111E+11	E06000047	County Durham	North East	13
1765	3.13111E+11	E06000047	County Durham	North East	13
1766	3.13111E+11	E06000047	County Durham	North East	13
1767	3.13111E+11	E06000047	County Durham	North East	13
1768	3.13111E+11	E06000047	County Durham	North East	13
1769	3.13111E+11	E06000047	County Durham	North East	13
1770	3.13111E+11	E06000047	County Durham	North East	13
1771	3.13111E+11	E07000030	Eden	North West	13
1772	3.13111E+11	E07000030	Eden	North West	13
1773	3.13111E+11	E07000030	Eden	North West	13
1774	3.13111E+11	E07000030	Eden	North West	13
1775	3.13111E+11	E07000030	Eden	North West	13
1776	3.13111E+11	E06000047	County Durham	North East	13
1777	3.13111E+11	E06000047	County Durham	North East	13
1778	3.13111E+11	E07000030	Eden	North West	13
1779	3.13111E+11	E07000030	Eden	North West	13
1780	3.13111E+11	E06000047	County Durham	North East	13
1781	3.13111E+11	E07000030	Eden	North West	13
1782	3.13111E+11	E07000030	Eden	North West	13
1783	3.13111E+11	E07000030	Eden	North West	13
1784	3.13111E+11	E07000030	Eden	North West	13
1785	3.13111E+11	E07000030	Eden	North West	13
1786	3.13111E+11	E07000030	Eden	North West	13
1787	3.13111E+11	E07000030	Eden	North West	13
1788	3.13111E+11	E07000030	Eden	North West	13
1789	3.13111E+11	E07000030	Eden	North West	13
1790	3.13111E+11	E07000030	Eden	North West	13
1791	3.13111E+11	E07000030	Eden	North West	13
1792	3.13111E+11	E07000030	Eden	North West	13
1793	3.13111E+11	E07000030	Eden	North West	13
1794	3.13111E+11	E07000030	Eden	North West	13
1795	3.13111E+11	E07000030	Eden	North West	13
1796	3.13111E+11	E07000030	Eden	North West	13
1797	3.13111E+11	E07000030	Eden	North West	13
1798	3.13111E+11	E07000030	Eden	North West	13
1799	3.13111E+11	E07000030	Eden	North West	13
1800	3.13111E+11	E07000030	Eden	North West	13
1801	3.13111E+11	E07000030	Eden	North West	13
1802	3.13111E+11	E07000030	Eden	North West	13
1803	3.13111E+11	E07000030	Eden	North West	13
1804	3.13111E+11	E07000030	Eden	North West	13
1805	3.13111E+11	E07000030	Eden	North West	13
1806	3.13111E+11	E07000030	Eden	North West	13
1807	3.13111E+11	E07000030	Eden	North West	13
1808	3.13111E+11	E07000030	Eden	North West	13
1809	3.13111E+11	E07000030	Eden	North West	13
1810	3.13111E+11	E07000030	Eden	North West	13
1811	3.13111E+11	E07000030	Eden	North West	13
1812	3.13111E+11	E07000030	Eden	North West	13
1813	3.13111E+11	E07000030	Eden	North West	13
1814	3.13111E+11	E07000030	Eden	North West	13
1815	3.13111E+11	E07000030	Eden	North West	13
1816	3.13111E+11	E07000030	Eden	North West	13
1817	3.13111E+11	E07000030	Eden	North West	13
1818	3.13111E+11	E07000030	Eden	North West	13
1819	3.13111E+11	E07000030	Eden	North West	13
1820	3.13111E+11	E07000030	Eden	North West	13
1821	3.13111E+11	E07000030	Eden	North West	13
1822	3.13111E+11	E07000030	Eden	North West	13
1823	3.13111E+11	E07000030	Eden	North West	13
1824	3.13111E+11	E07000030	Eden	North West	13
1825	3.13111E+11	E07000030	Eden	North West	13
1826	3.13111E+11	E07000030	Eden	North West	13
1827	3.13111E+11	E07000030	Eden	North West	13
1828	3.13111E+11	E07000030	Eden	North West	13
1829	3.13111E+11	E07000030	Eden	North West	13
1830	3.13111E+11	E07000030	Eden	North West	13
1831	3.13111E+11	E07000030	Eden	North West	13
1832	3.13111E+11	E07000030	Eden	North West	13
1833	3.13111E+11	E07000030	Eden	North West	13
1834	3.13111E+11	E07000030	Eden	North West	13
1835	3.13111E+11	E07000030	Eden	North West	13
1836	3.13111E+11	E07000030	Eden	North West	13
1837	3.13111E+11	E07000030	Eden	North West	13
1838	3.13111E+11	E07000030	Eden	North West	13
1839	3.13111E+11	E07000030	Eden	North West	13
1840	3.13111E+11	E07000030	Eden	North West	13
1841	3.13111E+11	E07000030	Eden	North West	13
1842	3.13111E+11	E07000030	Eden	North West	13
1843	3.13111E+11	E07000030	Eden	North West	13
1844	3.13111E+11	E07000030	Eden	North West	13
1845	3.13111E+11	E07000030	Eden	North West	13
1846	3.13111E+11	E07000030	Eden	North West	13
1847	3.13111E+11	E07000030	Eden	North West	13
1848	3.13111E+11	E07000030	Eden	North West	13
1849	3.13111E+11	E07000030	Eden	North West	13
1850	3.13111E+11	E07000030	Eden	North West	13
1851	3.13111E+11	E06000057	Northumberland	North East	13
1852	3.13111E+11	E06000057	Northumberland	North East	13
1853	3.13111E+11	E06000057	Northumberland	North East	13
1854	3.13111E+11	E06000057	Northumberland	North East	13
1855	3.13111E+11	E06000057	Northumberland	North East	13
1856	3.13111E+11	E06000057	Northumberland	North East	13
1857	3.13111E+11	E06000057	Northumberland	North East	13
1858	3.13111E+11	E06000057	Northumberland	North East	13
1859	3.13111E+11	E06000057	Northumberland	North East	13
1860	3.13111E+11	E06000057	Northumberland	North East	13
1861	3.13111E+11	E06000057	Northumberland	North East	13
1862	3.13111E+11	E06000057	Northumberland	North East	13
1863	3.13111E+11	E06000057	Northumberland	North East	13
1864	3.13111E+11	E06000057	Northumberland	North East	13
1865	3.13111E+11	E06000057	Northumberland	North East	13
1866	3.13111E+11	E06000057	Northumberland	North East	13
1867	3.13111E+11	E06000057	Northumberland	North East	13
1868	3.13111E+11	E06000057	Northumberland	North East	13
1869	3.13111E+11	E06000057	Northumberland	North East	13
1870	3.13111E+11	E06000057	Northumberland	North East	13
1871	3.13111E+11	E08000037	Gateshead	North East	13
1872	3.13111E+11	E08000037	Gateshead	North East	13
1873	3.13111E+11	E08000037	Gateshead	North East	13
1874	3.13111E+11	E08000037	Gateshead	North East	13
1875	3.13111E+11	E08000037	Gateshead	North East	13
1876	3.13111E+11	E08000037	Gateshead	North East	13
1877	3.13111E+11	E06000047	County Durham	North East	13
1878	3.13111E+11	E06000047	County Durham	North East	13
1879	3.13111E+11	E06000057	Northumberland	North East	13
1880	3.13111E+11	E06000057	Northumberland	North East	13
1881	3.13111E+11	E06000057	Northumberland	North East	13
1882	3.13111E+11	E06000057	Northumberland	North East	13
1883	3.13111E+11	E06000057	Northumberland	North East	13
1884	3.13111E+11	E06000047	County Durham	North East	13
1885	3.13111E+11	E06000047	County Durham	North East	13
1886	3.13111E+11	E06000047	County Durham	North East	13
1887	3.13111E+11	E06000047	County Durham	North East	13
1888	3.13111E+11	E06000047	County Durham	North East	13
1889	3.13111E+11	E06000047	County Durham	North East	13
1890	3.13111E+11	E06000047	County Durham	North East	13
1891	3.13111E+11	E06000047	County Durham	North East	13
1892	3.13111E+11	E06000047	County Durham	North East	13
1893	3.13111E+11	E06000047	County Durham	North East	13
1894	3.13111E+11	E06000047	County Durham	North East	13
1895	3.13111E+11	E06000047	County Durham	North East	13
1896	3.13111E+11	E06000047	County Durham	North East	13
1897	3.13111E+11	E06000047	County Durham	North East	13
1898	3.13111E+11	E06000047	County Durham	North East	13
1899	3.13111E+11	E06000057	Northumberland	North East	13
1900	3.13111E+11	E06000057	Northumberland	North East	13
1901	3.13111E+11	E06000047	County Durham	North East	13
1902	3.13111E+11	E06000047	County Durham	North East	13
1903	3.13111E+11	E06000047	County Durham	North East	13
1904	3.13111E+11	E06000057	Northumberland	North East	13
1905	3.13111E+11	E06000047	County Durham	North East	13
1906	3.13111E+11	E06000047	County Durham	North East	13
1907	3.13111E+11	E06000047	County Durham	North East	13
1908	3.13111E+11	E06000047	County Durham	North East	13
1909	3.13111E+11	E06000047	County Durham	North East	13
1910	3.13111E+11	E06000047	County Durham	North East	13
1911	3.13111E+11	E06000047	County Durham	North East	13
1912	3.13111E+11	E06000047	County Durham	North East	13
1913	3.13111E+11	E06000047	County Durham	North East	13
1914	3.13111E+11	E06000047	County Durham	North East	13
1915	3.13111E+11	E08000037	Gateshead	North East	13
1916	3.13111E+11	E08000021	Newcastle upon Tyne	North East	13
1917	3.13111E+11	E08000037	Gateshead	North East	13
1918	3.13111E+11	E08000037	Gateshead	North East	13
1919	3.13111E+11	E08000021	Newcastle upon Tyne	North East	13
1920	3.13111E+11	E08000021	Newcastle upon Tyne	North East	13
1921	3.13111E+11	E08000037	Gateshead	North East	13
1922	3.13111E+11	E08000037	Gateshead	North East	13
1923	3.13111E+11	E08000037	Gateshead	North East	13
1924	3.13111E+11	E08000037	Gateshead	North East	13
1925	3.13111E+11	E08000037	Gateshead	North East	13
1926	3.13111E+11	E08000037	Gateshead	North East	13
1927	3.13111E+11	E08000037	Gateshead	North East	13
1928	3.13111E+11	E08000037	Gateshead	North East	13
1929	3.13111E+11	E06000047	County Durham	North East	13
1930	3.13111E+11	E06000047	County Durham	North East	13
1931	3.13111E+11	E08000021	Newcastle upon Tyne	North East	13
1932	3.13111E+11	E08000023	South Tyneside	North East	13
1933	3.13111E+11	E08000023	South Tyneside	North East	13
1934	3.13111E+11	E08000037	Gateshead	North East	13
1935	3.13111E+11	E08000023	South Tyneside	North East	13
1936	3.13111E+11	E08000023	South Tyneside	North East	13
1937	3.13111E+11	E08000023	South Tyneside	North East	13
1938	3.13111E+11	E08000023	South Tyneside	North East	13
1939	3.13111E+11	E08000024	Sunderland	North East	13
1940	3.13111E+11	E08000024	Sunderland	North East	13
1941	3.13111E+11	E08000024	Sunderland	North East	13
1942	3.13111E+11	E08000024	Sunderland	North East	13
1943	3.13111E+11	E08000024	Sunderland	North East	13
1944	3.13111E+11	E08000024	Sunderland	North East	13
1945	3.13111E+11	E08000024	Sunderland	North East	13
1946	3.13111E+11	E08000024	Sunderland	North East	13
1947	3.13111E+11	E06000047	County Durham	North East	13
1948	3.13111E+11	E08000024	Sunderland	North East	13
1949	3.13111E+11	E08000024	Sunderland	North East	13
1950	3.13111E+11	E06000047	County Durham	North East	13
1951	3.13111E+11	E08000024	Sunderland	North East	13
1952	3.13111E+11	E08000024	Sunderland	North East	13
1953	3.13111E+11	E08000024	Sunderland	North East	13
1954	3.13111E+11	E08000024	Sunderland	North East	13
1955	3.13111E+11	E08000024	Sunderland	North East	13
1956	3.13111E+11	E08000024	Sunderland	North East	13
1957	3.13111E+11	E06000047	County Durham	North East	13
1958	3.13111E+11	E06000047	County Durham	North East	13
1959	3.13111E+11	E06000047	County Durham	North East	13
1960	3.13111E+11	E06000047	County Durham	North East	13
1961	3.13111E+11	E06000047	County Durham	North East	13
1962	3.13111E+11	E06000047	County Durham	North East	13
1963	3.13111E+11	E06000047	County Durham	North East	13
1964	3.13111E+11	E06000047	County Durham	North East	13
1965	3.13111E+11	E06000047	County Durham	North East	13
1966	3.13111E+11	E06000047	County Durham	North East	13
1967	3.13111E+11	E06000047	County Durham	North East	13
1968	3.13111E+11	E06000047	County Durham	North East	13
1969	3.13111E+11	E06000047	County Durham	North East	13
1970	3.13111E+11	E06000047	County Durham	North East	13
1971	3.13111E+11	E06000047	County Durham	North East	13
1972	3.13111E+11	E06000047	County Durham	North East	13
1973	3.13111E+11	E06000047	County Durham	North East	13
1974	3.13111E+11	E06000047	County Durham	North East	13
1975	3.13111E+11	E06000047	County Durham	North East	13
1976	3.13111E+11	E06000047	County Durham	North East	13
1977	3.13111E+11	E06000047	County Durham	North East	13
1978	3.13111E+11	E06000047	County Durham	North East	13
1979	3.13111E+11	E06000047	County Durham	North East	13
1980	3.13111E+11	E06000047	County Durham	North East	13
1981	3.13111E+11	E06000047	County Durham	North East	13
1982	3.13111E+11	E06000047	County Durham	North East	13
1983	3.13111E+11	E06000047	County Durham	North East	13
1984	3.13111E+11	E06000047	County Durham	North East	13
1985	3.13111E+11	E06000047	County Durham	North East	13
1986	3.13111E+11	E06000047	County Durham	North East	13
1987	3.13111E+11	E06000047	County Durham	North East	13
1988	3.13111E+11	E06000047	County Durham	North East	13
1989	3.13111E+11	E06000047	County Durham	North East	13
1990	3.13111E+11	E06000047	County Durham	North East	13
1991	3.13111E+11	E06000047	County Durham	North East	13
1992	3.13111E+11	E06000047	County Durham	North East	13
1993	3.13111E+11	E06000047	County Durham	North East	13
1994	3.13111E+11	E06000047	County Durham	North East	13
1995	3.13111E+11	E06000047	County Durham	North East	13
1996	3.13111E+11	E06000047	County Durham	North East	13
1997	3.13111E+11	E06000047	County Durham	North East	13
1998	3.13111E+11	E06000047	County Durham	North East	13
1999	3.13111E+11	E06000047	County Durham	North East	13
[truncated: 30,828 more rows]
